# Supplementary material for: NOTCH and EZH2 collaborate to repress PTEN expression in breast cancer
Source: Commun Biol. 2021 Mar 9;4:312. doi: 10.1038/s42003-021-01825-8 (PMC7943788; doi:10.1038/s42003-021-01825-8)
Supplement: Supplementary file 3 — Supplementary Data 1 [file 42003_2021_1825_MOESM3_ESM.xlsx]

## Sheet: Sheet1
Supplementary Data 1: Nanostring Probes for PTEN and associated signature									Supplementary Data 1: NanoString nCounter probeset designed for PTEN genomic locus and PTEN-loss associated signature genes. NanoString nCounter probeset of probes including seven PTEN mRNA-specific probes, PTEN-loss associated signature genes (up and down), and housekeeping genes. Table contains transcript name, hg19 genomic location of nCounter probe (strand, chromosome, start, end), target seq…
PTEN Locus Probes
Probe	Strand	Chromosome	Start	End	Target Sequence	Tm_CP	Tm_RP	Comments
PTEN1	+	10	89726975	89727074	CTGAAATTGTTCACTAGCTGTGGTCTGACCTAGTTAATTTACAAATACAGATTGAATAGGACCTACTAGAGCAGCATTTATAGAGTTTGATGGCAAATAG	74	78	PTEN 3' UTR
PTEN2	+	10	89727815	89727914	TTTTGGATGTGCAGCAGCTTACATGTCTGAAGTTACTTGAAGGCATCACTTTTAAGAAAGCTTACAGTTGGGCCCTGTACCATCCCAAGTCCTTTGTAGC	79	80	PTEN 3' UTR
PTEN3	+	10	89727817	89727916	TTGGATGTGCAGCAGCTTACATGTCTGAAGTTACTTGAAGGCATCACTTTTAAGAAAGCTTACAGTTGGGCCCTGTACCATCCCAAGTCCTTTGTAGCTC	79	83	PTEN 3' UTR
PTEN4	+	10	89729639	89729738	ATTGATTAGTGCTGTTGCTAGTTCAGAAAGAAATGTTTGTGAATGGAAACAAGAATATTCAGTCCAAACTGTTGTAAGGACAGTACCTGAAAACCAGGAA	74	82	PTEN 3' UTR
PTEN5	+	10	89729930	89730029	TGGGTAGCCAGTCAGACAAATTCATATTGGTTGGTAGCTTTAAAAAGTTTGTAATGTGAAGACAGGAAAGGACAAAATAGTTTGCTTTGGTGGTAGTACT	74	79	PTEN 3' UTR
PTEN6	+	10	89730017	89730116	TGGTGGTAGTACTCTGGTTGTTAAGCTAGGTATTTTGAGACTACTTCCCCATCACAACAACAATAAAATAATCACTCATAATCCTATCACCTGGAGACAT	79	79	PTEN 3' UTR
PTEN7	+	10	89731544	89731643	AAAGTTGTGCATTAAACCAAAGTTGGCATACTGGAAGTGTTTATATCAAGTTCCATTTGGCTACTGATGGACAAAAAATAGAAATGCCTTCCTATGGAGA	74	80	PTEN 3' UTR
KLLN	+	10	89620630	89620729	GGAAAGCAACCGGAAAAGAGTAAGAGAAAGGCCTCCAGTTGATTTCCAGAGATGCAGATACTGTCCACACAGCCTAGCGTGAACTACAGATTTCATTATT	83	79	KLLN gene
Signature Down Probes
Gene	Strand	Chromosome	Start	End	Target Sequence	Tm_CP	Tm_RP	Comments
ATAD1	-	10	89514533	89516613	AAAGAGATGTGTCGAGATGCTGCCCTCCTCTGTGTTAGAGAATATGTTAATTCTACATCAGAAGAAAGCCATGACGAAGATGAAATTCGGCCTGTTCAAC	80	81	Signature down
CNN2	+	19	1038369	1038468	CCTGGGAAAGGGGACCGGGCCGTGATGTTAAATATCTCCGGCTCCCAAGTGACTGGATTTGCCTAGGACCTTCAGATCAACAGACTTCAGACCCTCAGAC	84	83	Signature down
DKK3	-	11	11985341	11985440	ATTTTCATATCCAAGATCAATTCCCTCTCTCAGCACAGCCTGGGGAGGGGGTCATTGTTCTCCTCGTCCATCAGGGATCTCAGAGGCTCAGAGACTGCAA	81	83	Signature down
ECE1	-	1	21564676	21571519	ATGAGAAGTTCATGGAAGTCATGTACGGGACCAAGAAGACCTGTCTTCCTCGCTGGAAGTTTTGCGTGAGTGACACAGAAAACAACCTGGGCTTTGCGTT	83	82	Signature down
MAP3K12	-	12	53879180	53879859	AGGGATCTCAAGTCACCCAACATGCTAATCACCTACGACGATGTGGTGAAGATCTCAGATTTTGGCACTTCCAAGGAGCTGAGTGACAAGAGCACCAAGA	81	82	Signature down
Signature Up Probes
Gene	Strand	Chromosome	Start	End	Target Sequence	Tm_CP	Tm_RP	Comments
ATAD2	-	2	136626257	136626356	GAAAAACCTCGTCACCAGAGAAAGCCCAACATATTTTATAGTGGCCCAGCTTCTCCTGCAAGACCAAGATACCGATTATCTTCCGCAGGACCAAGAAGTC	83	83	Signature up
STMN1	-	1	26228146	26230203	CCTCCAAAGAAGAAGGATCTTTCCCTGGAGGAAATTCAGAAGAAATTAGAAGCTGCAGAAGAAAGACGCAAGTCCCATGAAGCTGAGGTCTTGAAGCAGC	81	86	Signature up
MCM6	-	8	124381320	124381415	TTCACCCAGAGCTTGTGAGCGGAACTTTTCTGTGCTTGGACTGTCAGACAGTGATCAGGGATGTAGAACAGCAGTTCAAATACACACAGCCAAACATCTG	82	78	Signature up
MELK	+	9	36630295	36633125	TATGAGAGGAAAATATGATGTTCCCAAGTGGCTCTCTCCCAGTAGCATTCTGCTTCTTCAACAAATGCTGCAGGTGGACCCAAAGAAACGGATTTCTATG	82	81	Signature up
MLF1	+	3	158320611	158320710	TTGATGAGGAGTGGCAAAGTGAGGTTTTGAAGTACAAACCAGGACGACACAATCTAGGAAACACTAGAATGAGAAGTGTTGGCCATGAGAATCCTGGCTC	80	79	Signature up
Housekeeping Probes
Gene	Strand	Chromosome	Start	End	Target Sequence	Tm_CP	Tm_RP	Comments
ABCF1	+	6	30550920	30551438	GATGTCCTCCCGCCAAGCCATGTTAGAAAATGCATCTGACATCAAGCTGGAGAAGTTCAGCATCTCCGCTCATGGCAAGGAGCTGTTCGTCAATGCAGAC	79	82	Loading Control
ALAS1	+	3	52242212	52245346	GGGGATCGGGATGGAGTCATGCCAAAAATGGACATCATTTCTGGAACACTTGGCAAAGCCTTTGGTTGTGTTGGAGGGTACATCGCCAGCACGAGTTCTC	80	82	Loading Control
B2M	+	15	45007729	45007828	TACTGAAGAATGGAGAGAGAATTGAAAAAGTGGAGCATTCAGACTTGTCTTTCAGCAAGGACTGGTCTTTCTATCTCTTGTACTACACTGAATTCACCCC	82	79	Loading Control
CLTC	+	17	57721648	57721747	GGGTATCAACCCAGCAAACATTGGCTTCAGTACCCTGACTATGGAGTCTGACAAATTCATCTGCATTAGAGAAAAAGTAGGAGAGCAGGCCCAGGTGGTA	82	78	Loading Control
G6PD	-	X	153761873	153762337	ACAACATCGCCTGCGTTATCCTCACCTTCAAGGAGCCCTTTGGCACTGAGGGTCGCGGGGGCTATTTCGATGAATTTGGGATCATCCGGGACGTGATGCA	83	83	Loading Control
GAPDH	+	12	6647095	6647298	CACTCCTCCACCTTTGACGCTGGGGCTGGCATTGCCCTCAACGACCACTTTGTCAAGCTCATTTCCTGGTATGACAACGAATTTGGCTACAGCAACAGGG	85	82	Loading Control
GUSB	-	7	65435321	65439348	CGGTCGTGATGTGGTCTGTGGCCAACGAGCCTGCGTCCCACCTAGAATCTGCTGGCTACTACTTGAAGATGGTGATCGCTCACACCAAATCCTTGGACCC	82	81	Loading Control
HPRT1	+	X	133609232	133609331	TGTGATGAAGGAGATGGGAGGCCATCACATTGTAGCCCTCTGTGTGCTCAAGGGGGGCTATAAATTCTTTGCTGACCTGCTGGATTACATCAAAGCACTG	87	80	Loading Control
LDHA	+	11	18429151	18429250	AACTTCCTGGCTCCTTCACTGAACATGCCTAGTCCAACATTTTTTCCCAGTGAGTCACATCCTGGGATCCAGTGTATAAATCCAATATCATGTCTTGTGC	78	79	Loading Control
PGK1	+	X	77380396	77380495	GCAAGAAGTATGCTGAGGCTGTCACTCGGGCTAAGCAGATTGTGTGGAATGGTCCTGTGGGGGTATTTGAATGGGAAGCTTTTGCCCGGGGAACCAAAGC	83	82	Loading Control
POLR1B	+	2	113332760	113332859	GGAGAACTCGGCCTTAGAATACTTTGGTGAGATGTTAAAGGCTGCTGGCTACAATTTCTATGGCACCGAGAGGTTATATAGTGGCATCAGTGGGCTAGAA	81	80	Loading Control
POLR2A	+	17	7411719	7412286	TTCCAAGAAGCCAAAGACTCCTTCGCTTACTGTCTTCCTGTTGGGCCAGTCCGCTCGAGATGCTGAGAGAGCCAAGGATATTCTGTGCCGTCTGGAGCAT	78	84	Loading Control
RPL19	+	17	37359260	37359359	CCAATGCCCGAATGCCAGAGAAGGTCACATGGATGAGGAGAATGAGGATTTTGCGCCGGCTGCTCAGAAGATACCGTGAATCTAAGAAGATCGATCGCCA	84	81	Loading Control
RPLP0	-	12	120637170	120637269	CGAAATGTTTCATTGTGGGAGCAGACAATGTGGGCTCCAAGCAGATGCAGCAGATCCGCATGTCCCTTCGCGGGAAGGCTGTGGTGCTGATGGGCAAGAA	80	82	Loading Control
SDHA	+	5	224531	224630	TGGAGGGGCAGGCTTGCGAGCTGCATTTGGCCTTTCTGAGGCAGGGTTTAATACAGCATGTGTTACCAAGCTGTTTCCTACCAGGTCACACACTGTTGCA	82	80	Loading Control
TBP	+	6	170873646	170876030	ACAGTGAATCTTGGTTGTAAACTTGACCTAAAGACCATTGCACTTCGTGCCCGAAACGCCGAATATAATCCCAAGCGGTTTGCTGCGGTAATCATGAGGA	79	82	Loading Control
TUBB	+	6	30690722	30691132	TGGTGGATCTAGAACCTGGGACCATGGACTCTGTTCGCTCAGGTCCTTTTGGCCAGATCTTTAGACCAGACAACTTTGTATTTGGTCAGTCTGGGGCAGG	82	81	Loading Control
