# Supplementary material for: NOTCH and EZH2 collaborate to repress PTEN expression in breast cancer
Source: Commun Biol. 2021 Mar 9;4:312. doi: 10.1038/s42003-021-01825-8 (PMC7943788; doi:10.1038/s42003-021-01825-8)
Supplement: Supplementary file 4 — Supplementary Data 2 [file 42003_2021_1825_MOESM4_ESM.xlsx]

## Sheet: Supplementary_Spreadsheet_S2_Pe
Supplementary Data 2: Pearson scores for co-expression with PTEN by RNA-seq									Supplementary Data 2: Correlation analysis of genes co-expressed with PTEN by RNA-seq. Analysis of genes co-expressed with PTEN including gene name, cytoband, and Pearson correlation scores (r-values) in normalized RNA-seq data. P-values were calculated using a 2-tailed t-test. Cohort includes 818 breast cancer cases. P-values adjusted for multiple comparisons by the Benjamini and Yekutieli metho…
Gene Symbol	Cytoband	Pearson Score	P.value	P. Value adjusted Benjamini and Yekutieli (2001)
PTENP1	9p13.3	0.91	0	0
KLLN	10q23.31	0.57	1.1e-71	1.18044e-66
TCF12	15q21.3	0.48	2.2e-48	1.57392e-43
ATAD1	10q23.31	0.47	3.4e-46	1.82431e-41
FAM160B1	10q25.3	0.46	4.4e-44	1.8887e-39
BMPR2	2q33.1-q33.2	0.42	2.7e-36	7.24359e-32
ATF7	12q13.13	0.42	2.7e-36	7.24359e-32
RFX7	15q21.3	0.42	2.7e-36	7.24359e-32
LEMD2	6p21.31	-0.41	1.6e-34	3.434e-30
ZNF280D	15q21.3	0.41	1.6e-34	3.434e-30
TBRG4	7p13	-0.4	8.7e-33	1.03735e-28
CREB1	2q33.3	0.4	8.7e-33	1.03735e-28
SLK	10q24.33-q25.1	0.4	8.7e-33	1.03735e-28
PJA2	5q21.3	0.4	8.7e-33	1.03735e-28
ZNF484	9q22.31	0.4	8.7e-33	1.03735e-28
GNG12	1p31.3	0.4	8.7e-33	1.03735e-28
DTWD2	5q23.1	0.4	8.7e-33	1.03735e-28
ENTPD7	10q24.2	0.4	8.7e-33	1.03735e-28
POLD1	19q13.33	-0.39	4.1e-31	3.03435e-27
MFAP3	5q33.2	0.39	4.1e-31	3.03435e-27
SP1	12q13.13	0.39	4.1e-31	3.03435e-27
ZEB1	10p11.22	0.39	4.1e-31	3.03435e-27
RBM43	2q23.3	0.39	4.1e-31	3.03435e-27
CASC4	15q15.3	0.39	4.1e-31	3.03435e-27
SH3D19	4q31.3	0.39	4.1e-31	3.03435e-27
EXOC6	10q23.33	0.39	4.1e-31	3.03435e-27
CPEB3	10q23.32	0.39	4.1e-31	3.03435e-27
PARVA	11p15.3	0.39	4.1e-31	3.03435e-27
BLOC1S6	15q21.1	0.39	4.1e-31	3.03435e-27
PTCD1	7q22.1	-0.38	1.7e-29	8.89908e-26
DAZAP1	19p13.3	-0.38	1.7e-29	8.89908e-26
IDE	10q23.33	0.38	1.7e-29	8.89908e-26
STAM2	2q23.3	0.38	1.7e-29	8.89908e-26
2018-03-05	10q23.32-q23.33	0.38	1.7e-29	8.89908e-26
LEPROT	1p31.3	0.38	1.7e-29	8.89908e-26
RAB11FIP2	10q26.11	0.38	1.7e-29	8.89908e-26
WAPL	10q23.2	0.38	1.7e-29	8.89908e-26
UHRF1BP1L	12q23.1	0.38	1.7e-29	8.89908e-26
KIAA0825	5q15	0.38	1.7e-29	8.89908e-26
TM9SF3	10q24.1	0.38	1.7e-29	8.89908e-26
TCTN3	10q24.1	0.38	1.7e-29	8.89908e-26
SAFB	19p13.3	-0.37	6.1e-28	2.33788e-24
ADCK5	8q24.3	-0.37	6.1e-28	2.33788e-24
RECQL4	8q24.3	-0.37	6.1e-28	2.33788e-24
ALYREF	17q25.3	-0.37	6.1e-28	2.33788e-24
PUF60	8q24.3	-0.37	6.1e-28	2.33788e-24
SCRIB	8q24.3	-0.37	6.1e-28	2.33788e-24
ACVR1	2q24.1	0.37	6.1e-28	2.33788e-24
PRICKLE2	3p14.1	0.37	6.1e-28	2.33788e-24
TEAD1	11p15.3	0.37	6.1e-28	2.33788e-24
TJP1	15q13.1	0.37	6.1e-28	2.33788e-24
MINPP1	10q23.2	0.37	6.1e-28	2.33788e-24
TRUB1	10q25.3	0.37	6.1e-28	2.33788e-24
POLR2M	15q21.3	0.37	6.1e-28	2.33788e-24
CCDC186	10q25.3	0.37	6.1e-28	2.33788e-24
MYOF	10q23.33	0.37	6.1e-28	2.33788e-24
CSNK1G2	19p13.3	-0.36	1.9e-26	5.03441e-23
EWSR1	22q12.2	-0.36	1.9e-26	5.03441e-23
GRK6	5q35.3	-0.36	1.9e-26	5.03441e-23
WDR46	6p21.32	-0.36	1.9e-26	5.03441e-23
DHX34	19q13.32	-0.36	1.9e-26	5.03441e-23
GET4	7p22.3	-0.36	1.9e-26	5.03441e-23
ZC3H3	8q24.3	-0.36	1.9e-26	5.03441e-23
NCLN	19p13.3	-0.36	1.9e-26	5.03441e-23
CPSF1	8q24.3	-0.36	1.9e-26	5.03441e-23
UBR1	15q15.2	0.36	1.9e-26	5.03441e-23
TNPO1	5q13.2	0.36	1.9e-26	5.03441e-23
LCA5	6q14.1	0.36	1.9e-26	5.03441e-23
NEDD4	15q21.3	0.36	1.9e-26	5.03441e-23
CCPG1	15q21.3	0.36	1.9e-26	5.03441e-23
TRIP11	14q32.12	0.36	1.9e-26	5.03441e-23
SEC23IP	10q26.11-q26.12	0.36	1.9e-26	5.03441e-23
TNKS2	10q23.32	0.36	1.9e-26	5.03441e-23
POLK	5q13.3	0.36	1.9e-26	5.03441e-23
FAM35A	10q23.2	0.36	1.9e-26	5.03441e-23
ARL15	5q11.2	0.36	1.9e-26	5.03441e-23
ATG2B	14q32.2	0.36	1.9e-26	5.03441e-23
FOXP1	3p13	0.36	1.9e-26	5.03441e-23
BAZ2B	2q24.2	0.36	1.9e-26	5.03441e-23
PCNX4	14q23.1	0.36	1.9e-26	5.03441e-23
ANO6	12q12	0.36	1.9e-26	5.03441e-23
HSF1	8q24.3	-0.35	5.5e-25	1.10321e-21
CHMP1A	16q24.3	-0.35	5.5e-25	1.10321e-21
TRAF2	9q34.3	-0.35	5.5e-25	1.10321e-21
MOGS	2p13.1	-0.35	5.5e-25	1.10321e-21
LONP1	19p13.3	-0.35	5.5e-25	1.10321e-21
TAF6L	11q12.3	-0.35	5.5e-25	1.10321e-21
CPSF4	7q22.1	-0.35	5.5e-25	1.10321e-21
SLC52A2	8q24.3	-0.35	5.5e-25	1.10321e-21
TRMT61A	14q32.33	-0.35	5.5e-25	1.10321e-21
CCHCR1	6p21.33	-0.35	5.5e-25	1.10321e-21
ZNF707	8q24.3	-0.35	5.5e-25	1.10321e-21
ZNF598	16p13.3	-0.35	5.5e-25	1.10321e-21
ZC3H18	16q24.2	-0.35	5.5e-25	1.10321e-21
VCAN	5q14.2-q14.3	0.35	5.5e-25	1.10321e-21
PPP2R5E	14q23.2	0.35	5.5e-25	1.10321e-21
FYCO1	3p21.31	0.35	5.5e-25	1.10321e-21
NHLRC2	10q25.3	0.35	5.5e-25	1.10321e-21
FAM35DP	10q11.22	0.35	5.5e-25	1.10321e-21
LCOR	10q24.1	0.35	5.5e-25	1.10321e-21
DIXDC1	11q23.1	0.35	5.5e-25	1.10321e-21
PDZD8	10q25.3-q26.11	0.35	5.5e-25	1.10321e-21
FAM35BP	10q11.22	0.35	5.5e-25	1.10321e-21
SNRK	3p22.1	0.35	5.5e-25	1.10321e-21
FNDC3A	13q14.2	0.35	5.5e-25	1.10321e-21
RBMS3	3p24.1	0.35	5.5e-25	1.10321e-21
HCFC2	12q23.3	0.35	5.5e-25	1.10321e-21
E2F1	20q11.22	-0.34	1.4e-23	1.90174e-20
IDH3B	20p13	-0.34	1.4e-23	1.90174e-20
MUTYH	1p34.1	-0.34	1.4e-23	1.90174e-20
POLRMT	19p13.3	-0.34	1.4e-23	1.90174e-20
RTKN	2p13.1	-0.34	1.4e-23	1.90174e-20
SNRPB	20p13	-0.34	1.4e-23	1.90174e-20
SUV39H1	Xp11.23	-0.34	1.4e-23	1.90174e-20
VARS	6p21.33	-0.34	1.4e-23	1.90174e-20
NELFE	6p21.33	-0.34	1.4e-23	1.90174e-20
RRP1	21q22.3	-0.34	1.4e-23	1.90174e-20
STX10	19p13.13	-0.34	1.4e-23	1.90174e-20
GPAA1	8q24.3	-0.34	1.4e-23	1.90174e-20
TAF1C	16q24.1	-0.34	1.4e-23	1.90174e-20
AP5Z1	7p22.1	-0.34	1.4e-23	1.90174e-20
PDAP1	7q22.1	-0.34	1.4e-23	1.90174e-20
CCDC137	17q25.3	-0.34	1.4e-23	1.90174e-20
TEPSIN	17q25.3	-0.34	1.4e-23	1.90174e-20
BCL2L12	19q13.33	-0.34	1.4e-23	1.90174e-20
LMNB2	19p13.3	-0.34	1.4e-23	1.90174e-20
TIGD5	8q24.3	-0.34	1.4e-23	1.90174e-20
PPP1R16A	8q24.3	-0.34	1.4e-23	1.90174e-20
CTU2	16q24.3	-0.34	1.4e-23	1.90174e-20
C20ORF27	20p13	-0.34	1.4e-23	1.90174e-20
ATAD3A	1p36.33	-0.34	1.4e-23	1.90174e-20
SPPL2B	19p13.3	-0.34	1.4e-23	1.90174e-20
BRAT1	7p22.3	-0.34	1.4e-23	1.90174e-20
LRWD1	7q22.1	-0.34	1.4e-23	1.90174e-20
SENP3	17p13.1	-0.34	1.4e-23	1.90174e-20
INTS1	7p22.3	-0.34	1.4e-23	1.90174e-20
GMEB2	20q13.33	-0.34	1.4e-23	1.90174e-20
HDHD5	22q11.1	-0.34	1.4e-23	1.90174e-20
CHTF18	16p13.3	-0.34	1.4e-23	1.90174e-20
APC	5q22.2	0.34	1.4e-23	1.90174e-20
ATRX	Xq21.1	0.34	1.4e-23	1.90174e-20
ITGA1	5q11.2	0.34	1.4e-23	1.90174e-20
ARID4A	14q23.1	0.34	1.4e-23	1.90174e-20
SGCD	5q33.2-q33.3	0.34	1.4e-23	1.90174e-20
TCF4	18q21.2	0.34	1.4e-23	1.90174e-20
MATR3	5q31.2	0.34	1.4e-23	1.90174e-20
CACUL1	10q26.11	0.34	1.4e-23	1.90174e-20
FCHO2	5q13.2	0.34	1.4e-23	1.90174e-20
LYSMD3	5q14.3	0.34	1.4e-23	1.90174e-20
ZBTB1	14q23.3	0.34	1.4e-23	1.90174e-20
SLF2	10q24.31	0.34	1.4e-23	1.90174e-20
BTBD7	14q32.12	0.34	1.4e-23	1.90174e-20
ARHGEF12	11q23.3	0.34	1.4e-23	1.90174e-20
PLSCR4	3q24	0.34	1.4e-23	1.90174e-20
ARHGAP20	11q22.3-q23.1	0.34	1.4e-23	1.90174e-20
SLC25A46	5q22.1	0.34	1.4e-23	1.90174e-20
C10ORF12	10q24.1	0.34	1.4e-23	1.90174e-20
AFF4	5q31.1	0.34	1.4e-23	1.90174e-20
AAMP	2q35	-0.33	3.1e-22	3.01058e-19
BAX	19q13.33	-0.33	3.1e-22	3.01058e-19
TSPO	22q13.2	-0.33	3.1e-22	3.01058e-19
ENTPD6	20p11.21	-0.33	3.1e-22	3.01058e-19
CLDN4	7q11.23	-0.33	3.1e-22	3.01058e-19
CSK	15q24.1	-0.33	3.1e-22	3.01058e-19
MCM7	7q22.1	-0.33	3.1e-22	3.01058e-19
NFKBIB	19q13.2	-0.33	3.1e-22	3.01058e-19
RANGAP1	22q13.2	-0.33	3.1e-22	3.01058e-19
TSNARE1	8q24.3	-0.33	3.1e-22	3.01058e-19
SPG7	16q24.3	-0.33	3.1e-22	3.01058e-19
AXIN1	16p13.3	-0.33	3.1e-22	3.01058e-19
RRP9	3p21.2	-0.33	3.1e-22	3.01058e-19
HGS	17q25.3	-0.33	3.1e-22	3.01058e-19
APBA3	19p13.3	-0.33	3.1e-22	3.01058e-19
TIMM44	19p13.2	-0.33	3.1e-22	3.01058e-19
CAPN10	2q37.3	-0.33	3.1e-22	3.01058e-19
RHBDF2	17q25.1	-0.33	3.1e-22	3.01058e-19
PTGES2	9q34.11	-0.33	3.1e-22	3.01058e-19
KIF18B	17q21.31	-0.33	3.1e-22	3.01058e-19
MAF1	8q24.3	-0.33	3.1e-22	3.01058e-19
SRRT	7q22.1	-0.33	3.1e-22	3.01058e-19
SLC25A39	17q21.31	-0.33	3.1e-22	3.01058e-19
DOT1L	19p13.3	-0.33	3.1e-22	3.01058e-19
TMEM161A	19p13.11	-0.33	3.1e-22	3.01058e-19
BANP	16q24.2	-0.33	3.1e-22	3.01058e-19
SMG5	1q22	-0.33	3.1e-22	3.01058e-19
PES1	22q12.2	-0.33	3.1e-22	3.01058e-19
PPAN	19p13.2	-0.33	3.1e-22	3.01058e-19
MTCH1	6p21.2	-0.33	3.1e-22	3.01058e-19
DUS3L	19p13.3	-0.33	3.1e-22	3.01058e-19
SLC12A9	7q22.1	-0.33	3.1e-22	3.01058e-19
CACTIN	19p13.3	-0.33	3.1e-22	3.01058e-19
NELFB	9q34.3	-0.33	3.1e-22	3.01058e-19
COMMD5	8q24.3	-0.33	3.1e-22	3.01058e-19
ECM2	9q22.31	0.33	3.1e-22	3.01058e-19
FBN1	15q21.1	0.33	3.1e-22	3.01058e-19
GTF2A1	14q31.1	0.33	3.1e-22	3.01058e-19
ITGAV	2q32.1	0.33	3.1e-22	3.01058e-19
JAK1	1p31.3	0.33	3.1e-22	3.01058e-19
AFF1	4q21.3-q22.1	0.33	3.1e-22	3.01058e-19
PRKG1	10q11.23-q21.1	0.33	3.1e-22	3.01058e-19
UTRN	6q24.2	0.33	3.1e-22	3.01058e-19
EEA1	12q22	0.33	3.1e-22	3.01058e-19
GBF1	10q24.32	0.33	3.1e-22	3.01058e-19
BTAF1	10q23.32	0.33	3.1e-22	3.01058e-19
EFCAB14	1p33	0.33	3.1e-22	3.01058e-19
COL4A3BP	5q13.3	0.33	3.1e-22	3.01058e-19
POSTN	13q13.3	0.33	3.1e-22	3.01058e-19
STN1	10q24.33	0.33	3.1e-22	3.01058e-19
TTBK2	15q15.2	0.33	3.1e-22	3.01058e-19
RAB33B	4q31.1	0.33	3.1e-22	3.01058e-19
TMED7	5q22.3	0.33	3.1e-22	3.01058e-19
SPATA6	1p33	0.33	3.1e-22	3.01058e-19
MINDY2	15q21.3-q22.1	0.33	3.1e-22	3.01058e-19
SRBD1	2p21	0.33	3.1e-22	3.01058e-19
ERBIN	5q12.3	0.33	3.1e-22	3.01058e-19
WASHC4	12q23.3	0.33	3.1e-22	3.01058e-19
RYBP	3p13	0.33	3.1e-22	3.01058e-19
FAM214A	15q21.2-q21.3	0.33	3.1e-22	3.01058e-19
FEM1C	5q22.3	0.33	3.1e-22	3.01058e-19
UBTD2	5q35.1	0.33	3.1e-22	3.01058e-19
ARID2	12q12	0.33	3.1e-22	3.01058e-19
CDC34	19p13.3	-0.32	6.2e-21	4.58853e-18
PRMT1	19q13.33	-0.32	6.2e-21	4.58853e-18
LIG1	19q13.33	-0.32	6.2e-21	4.58853e-18
MCM5	22q12.3	-0.32	6.2e-21	4.58853e-18
PFKL	21q22.3	-0.32	6.2e-21	4.58853e-18
SNAPC4	9q34.3	-0.32	6.2e-21	4.58853e-18
TCOF1	5q32-q33.1	-0.32	6.2e-21	4.58853e-18
THOP1	19p13.3	-0.32	6.2e-21	4.58853e-18
IFRD2	3p21.31	-0.32	6.2e-21	4.58853e-18
CDK10	16q24.3	-0.32	6.2e-21	4.58853e-18
PLOD3	7q22.1	-0.32	6.2e-21	4.58853e-18
VPS9D1	16q24.3	-0.32	6.2e-21	4.58853e-18
CHAF1A	19p13.3	-0.32	6.2e-21	4.58853e-18
TSSC4	11p15.5	-0.32	6.2e-21	4.58853e-18
EHMT2	6p21.33	-0.32	6.2e-21	4.58853e-18
RBM42	19q13.12	-0.32	6.2e-21	4.58853e-18
TRABD	22q13.33	-0.32	6.2e-21	4.58853e-18
CDT1	16q24.3	-0.32	6.2e-21	4.58853e-18
DOHH	19p13.3	-0.32	6.2e-21	4.58853e-18
KLF16	19p13.3	-0.32	6.2e-21	4.58853e-18
SIRT7	17q25.3	-0.32	6.2e-21	4.58853e-18
PLEKHJ1	19p13.3	-0.32	6.2e-21	4.58853e-18
MRGBP	20q13.33	-0.32	6.2e-21	4.58853e-18
RNF126	19p13.3	-0.32	6.2e-21	4.58853e-18
NSUN5	7q11.23	-0.32	6.2e-21	4.58853e-18
RPIA	2p11.2	-0.32	6.2e-21	4.58853e-18
ATG4B	2q37.3	-0.32	6.2e-21	4.58853e-18
CCDC167	6p21.2	-0.32	6.2e-21	4.58853e-18
NUP62	19q13.33	-0.32	6.2e-21	4.58853e-18
REXO1	19p13.3	-0.32	6.2e-21	4.58853e-18
FBXL6	8q24.3	-0.32	6.2e-21	4.58853e-18
ZNF777	7q36.1	-0.32	6.2e-21	4.58853e-18
PPP2R3B	Xp22.33 and Yp11.31	-0.32	6.2e-21	4.58853e-18
RUNX1	21q22.12	0.32	6.2e-21	4.58853e-18
COX15	10q24.2	0.32	6.2e-21	4.58853e-18
CSNK1G3	5q23.2	0.32	6.2e-21	4.58853e-18
DOCK1	10q26.2	0.32	6.2e-21	4.58853e-18
EDNRA	4q31.22-q31.23	0.32	6.2e-21	4.58853e-18
ELF1	13q14.11	0.32	6.2e-21	4.58853e-18
GPX8	5q11.2	0.32	6.2e-21	4.58853e-18
HNMT	2q22.1	0.32	6.2e-21	4.58853e-18
KTN1	14q22.3	0.32	6.2e-21	4.58853e-18
SMAD5	5q31.1	0.32	6.2e-21	4.58853e-18
MITF	3p13	0.32	6.2e-21	4.58853e-18
PGGT1B	5q22.3	0.32	6.2e-21	4.58853e-18
ROCK1	18q11.1	0.32	6.2e-21	4.58853e-18
EIF4G3	1p36.12	0.32	6.2e-21	4.58853e-18
SCAF11	12q12	0.32	6.2e-21	4.58853e-18
ZFYVE16	5q14.1	0.32	6.2e-21	4.58853e-18
NHSL2	Xq13.1	0.32	6.2e-21	4.58853e-18
SETD7	4q31.1	0.32	6.2e-21	4.58853e-18
SFXN3	10q24.31	0.32	6.2e-21	4.58853e-18
FAM122A	9q21.11	0.32	6.2e-21	4.58853e-18
HMCN1	1q25.3-q31.1	0.32	6.2e-21	4.58853e-18
KLF3	4p14	0.32	6.2e-21	4.58853e-18
LIMA1	12q13.12	0.32	6.2e-21	4.58853e-18
GSKIP	14q32.2	0.32	6.2e-21	4.58853e-18
PCGF5	10q23.32	0.32	6.2e-21	4.58853e-18
CHIC1	Xq13.2	0.32	6.2e-21	4.58853e-18
KLHL28	14q21.2	0.32	6.2e-21	4.58853e-18
ZNF770	15q14	0.32	6.2e-21	4.58853e-18
TBC1D19	4p15.2	0.32	6.2e-21	4.58853e-18
EIF4E3	3p13	0.32	6.2e-21	4.58853e-18
GALNT10	5q33.2	0.32	6.2e-21	4.58853e-18
ZNF510	9q22.33	0.32	6.2e-21	4.58853e-18
DICER1	14q32.13	0.32	6.2e-21	4.58853e-18
HEG1	3q21.2	0.32	6.2e-21	4.58853e-18
CALHM5	6q22.1	0.32	6.2e-21	4.58853e-18
CHURC1	14q23.3	0.32	6.2e-21	4.58853e-18
ABCF1	6p21.33	-0.31	1.1e-19	6.08473e-17
TPRA1	3q21.3	-0.31	1.1e-19	6.08473e-17
E2F4	16q22.1	-0.31	1.1e-19	6.08473e-17
FARSA	19p13.13	-0.31	1.1e-19	6.08473e-17
GLI4	8q24.3	-0.31	1.1e-19	6.08473e-17
U2AF1L4	19q13.12	-0.31	1.1e-19	6.08473e-17
ITPA	20p13	-0.31	1.1e-19	6.08473e-17
KIFC1	6p21.32	-0.31	1.1e-19	6.08473e-17
ARHGAP27	17q21.31	-0.31	1.1e-19	6.08473e-17
MVD	16q24.2	-0.31	1.1e-19	6.08473e-17
MAP2K7	19p13.2	-0.31	1.1e-19	6.08473e-17
MRPS12	19q13.2	-0.31	1.1e-19	6.08473e-17
SGTA	19p13.3	-0.31	1.1e-19	6.08473e-17
SLC19A1	21q22.3	-0.31	1.1e-19	6.08473e-17
U2AF1	21q22.3	-0.31	1.1e-19	6.08473e-17
CLPP	19p13.3	-0.31	1.1e-19	6.08473e-17
RBM10	Xp11.3	-0.31	1.1e-19	6.08473e-17
ZNF282	7q36.1	-0.31	1.1e-19	6.08473e-17
PKMYT1	16p13.3	-0.31	1.1e-19	6.08473e-17
SART1	11q13.1	-0.31	1.1e-19	6.08473e-17
AURKB	17p13.1	-0.31	1.1e-19	6.08473e-17
PGS1	17q25.3	-0.31	1.1e-19	6.08473e-17
LRRC14	8q24.3	-0.31	1.1e-19	6.08473e-17
TELO2	16p13.3	-0.31	1.1e-19	6.08473e-17
TOMM40	19q13.32	-0.31	1.1e-19	6.08473e-17
ADRM1	20q13.33	-0.31	1.1e-19	6.08473e-17
C17ORF53	17q21.31	-0.31	1.1e-19	6.08473e-17
NOL12	22q13.1	-0.31	1.1e-19	6.08473e-17
ZNF696	8q24.3	-0.31	1.1e-19	6.08473e-17
CENPT	16q22.1	-0.31	1.1e-19	6.08473e-17
MXD3	5q35.3	-0.31	1.1e-19	6.08473e-17
GRWD1	19q13.33	-0.31	1.1e-19	6.08473e-17
MRPL4	19p13.2	-0.31	1.1e-19	6.08473e-17
SPNS1	16p11.2	-0.31	1.1e-19	6.08473e-17
AGAP3	7q36.1	-0.31	1.1e-19	6.08473e-17
ZDHHC18	1p36.11	-0.31	1.1e-19	6.08473e-17
LSM7	19p13.3	-0.31	1.1e-19	6.08473e-17
HDGFL2	19p13.3	-0.31	1.1e-19	6.08473e-17
ORAI1	12q24.31	-0.31	1.1e-19	6.08473e-17
NCBP2-AS2	3q29	-0.31	1.1e-19	6.08473e-17
EXOSC4	8q24.3	-0.31	1.1e-19	6.08473e-17
TRMT1	19p13.13	-0.31	1.1e-19	6.08473e-17
DDX28	16q22.1	-0.31	1.1e-19	6.08473e-17
CLUH	17p13.3	-0.31	1.1e-19	6.08473e-17
SNHG15	7p13	-0.31	1.1e-19	6.08473e-17
REXO4	9q34.2	-0.31	1.1e-19	6.08473e-17
CTU1	19q13.41	-0.31	1.1e-19	6.08473e-17
TRMT2A	22q11.21	-0.31	1.1e-19	6.08473e-17
ARMC6	19p13.11	-0.31	1.1e-19	6.08473e-17
STRN4	19q13.32	-0.31	1.1e-19	6.08473e-17
WASH7P	1p36.33	-0.31	1.1e-19	6.08473e-17
ENGASE	17q25.3	-0.31	1.1e-19	6.08473e-17
JMJD4	1q42.13	-0.31	1.1e-19	6.08473e-17
PYCR3	8q24.3	-0.31	1.1e-19	6.08473e-17
ADAM10	15q21.3	0.31	1.1e-19	6.08473e-17
CACNA2D1	7q21.11	0.31	1.1e-19	6.08473e-17
FAP	2q24.2	0.31	1.1e-19	6.08473e-17
FER	5q21.3	0.31	1.1e-19	6.08473e-17
LPP	3q27.3-q28	0.31	1.1e-19	6.08473e-17
LUM	12q21.33	0.31	1.1e-19	6.08473e-17
UBL3	13q12.3	0.31	1.1e-19	6.08473e-17
PTPRG	3p14.2	0.31	1.1e-19	6.08473e-17
SP3	2q31.1	0.31	1.1e-19	6.08473e-17
SHOC2	10q25.2	0.31	1.1e-19	6.08473e-17
ADAM12	10q26.2	0.31	1.1e-19	6.08473e-17
NUMB	14q24.2-q24.3	0.31	1.1e-19	6.08473e-17
NRP1	10p11.22	0.31	1.1e-19	6.08473e-17
ZMYM6	1p34.3	0.31	1.1e-19	6.08473e-17
COPS2	15q21.1	0.31	1.1e-19	6.08473e-17
FEM1B	15q23	0.31	1.1e-19	6.08473e-17
PLXNC1	12q22	0.31	1.1e-19	6.08473e-17
CHSY3	5q23.3	0.31	1.1e-19	6.08473e-17
SEMA3C	7q21.11	0.31	1.1e-19	6.08473e-17
AKAP11	13q14.11	0.31	1.1e-19	6.08473e-17
BICC1	10q21.1	0.31	1.1e-19	6.08473e-17
SPG11	15q21.1	0.31	1.1e-19	6.08473e-17
ADAMTS12	5p13.3-p13.2	0.31	1.1e-19	6.08473e-17
ANTXR2	4q21.21	0.31	1.1e-19	6.08473e-17
RBM27	5q32	0.31	1.1e-19	6.08473e-17
RNF111	15q22.1-q22.2	0.31	1.1e-19	6.08473e-17
BNC2	9p22.3-p22.2	0.31	1.1e-19	6.08473e-17
WBP1L	10q24.32	0.31	1.1e-19	6.08473e-17
DPP8	15q22.31	0.31	1.1e-19	6.08473e-17
CREBRF	5q35.1	0.31	1.1e-19	6.08473e-17
ATG14	14q22.3	0.31	1.1e-19	6.08473e-17
TBC1D12	10q23.33	0.31	1.1e-19	6.08473e-17
WDR7	18q21.31	0.31	1.1e-19	6.08473e-17
ZFPM2	8q23.1	0.31	1.1e-19	6.08473e-17
ZBTB38	3q23	0.31	1.1e-19	6.08473e-17
TWSG1	18p11.22	0.31	1.1e-19	6.08473e-17
JMJD1C	10q21.3	0.31	1.1e-19	6.08473e-17
TC2N	14q32.12	0.31	1.1e-19	6.08473e-17
JCAD	10p11.23	0.31	1.1e-19	6.08473e-17
TSHZ3	19q12	0.31	1.1e-19	6.08473e-17
MIER1	1p31.3	0.31	1.1e-19	6.08473e-17
ZNF429	19p12	0.31	1.1e-19	6.08473e-17
FBXL3	13q22.3	0.31	1.1e-19	6.08473e-17
ZBTB8A	1p35.1	0.31	1.1e-19	6.08473e-17
CYC1	8q24.3	-0.3	1.8e-18	7.65e-16
FANCA	16q24.3	-0.3	1.8e-18	7.65e-16
GTF2H4	6p21.33	-0.3	1.8e-18	7.65e-16
HSD17B10	Xp11.22	-0.3	1.8e-18	7.65e-16
IRF3	19q13.33	-0.3	1.8e-18	7.65e-16
NUDT1	7p22.3	-0.3	1.8e-18	7.65e-16
HNRNPM	19p13.2	-0.3	1.8e-18	7.65e-16
TONSL	8q24.3	-0.3	1.8e-18	7.65e-16
PLK1	16p12.2	-0.3	1.8e-18	7.65e-16
POR	7q11.23	-0.3	1.8e-18	7.65e-16
PPP5C	19q13.32	-0.3	1.8e-18	7.65e-16
SRC	20q11.23	-0.3	1.8e-18	7.65e-16
SURF6	9q34.2	-0.3	1.8e-18	7.65e-16
MROH1	8q24.3	-0.3	1.8e-18	7.65e-16
USP5	12p13.31	-0.3	1.8e-18	7.65e-16
GTPBP6	Xp22.33 and Yp11.31	-0.3	1.8e-18	7.65e-16
CDC45	22q11.21	-0.3	1.8e-18	7.65e-16
MAD1L1	7p22.3	-0.3	1.8e-18	7.65e-16
RAD54L	1p34.1	-0.3	1.8e-18	7.65e-16
IKBKG	Xq28	-0.3	1.8e-18	7.65e-16
DGKZ	11p11.2	-0.3	1.8e-18	7.65e-16
HDAC5	17q21.31	-0.3	1.8e-18	7.65e-16
RGS19	20q13.33	-0.3	1.8e-18	7.65e-16
RNASEH2A	19p13.13	-0.3	1.8e-18	7.65e-16
GIPC1	19p13.12	-0.3	1.8e-18	7.65e-16
OGFR	20q13.33	-0.3	1.8e-18	7.65e-16
ZNF517	8q24.3	-0.3	1.8e-18	7.65e-16
ASPSCR1	17q25.3	-0.3	1.8e-18	7.65e-16
CHMP6	17q25.3	-0.3	1.8e-18	7.65e-16
DBF4B	17q21.31|17q21	-0.3	1.8e-18	7.65e-16
RPUSD1	16p13.3	-0.3	1.8e-18	7.65e-16
PUS1	12q24.33	-0.3	1.8e-18	7.65e-16
ARHGAP39	8q24.3	-0.3	1.8e-18	7.65e-16
CCDC124	19p13.11	-0.3	1.8e-18	7.65e-16
WRAP73	1p36.32	-0.3	1.8e-18	7.65e-16
ARHGAP33	19q13.12	-0.3	1.8e-18	7.65e-16
RNF166	16q24.2-q24.3	-0.3	1.8e-18	7.65e-16
CYHR1	8q24.3	-0.3	1.8e-18	7.65e-16
TMUB1	7q36.1	-0.3	1.8e-18	7.65e-16
ZMIZ2	7p13	-0.3	1.8e-18	7.65e-16
TOP1MT	8q24.3	-0.3	1.8e-18	7.65e-16
DTNBP1	6p22.3	-0.3	1.8e-18	7.65e-16
ZGPAT	20q13.33	-0.3	1.8e-18	7.65e-16
YDJC	22q11.21	-0.3	1.8e-18	7.65e-16
GTPBP3	19p13.11	-0.3	1.8e-18	7.65e-16
PSRC1	1p13.3	-0.3	1.8e-18	7.65e-16
PARP10	8q24.3	-0.3	1.8e-18	7.65e-16
MBD3	19p13.3	-0.3	1.8e-18	7.65e-16
ALKBH4	7q22.1	-0.3	1.8e-18	7.65e-16
TRMU	22q13.31	-0.3	1.8e-18	7.65e-16
CEP131	17q25.3	-0.3	1.8e-18	7.65e-16
HAUS5	19q13.12	-0.3	1.8e-18	7.65e-16
FMC1	7q34	-0.3	1.8e-18	7.65e-16
DCAF15	19p13.12	-0.3	1.8e-18	7.65e-16
TMEM259	19p13.3	-0.3	1.8e-18	7.65e-16
RPS19BP1	22q13.1	-0.3	1.8e-18	7.65e-16
MTG2	20q13.33	-0.3	1.8e-18	7.65e-16
B3GAT3	11q12.3	-0.3	1.8e-18	7.65e-16
TIMM13	19p13.3	-0.3	1.8e-18	7.65e-16
DPH7	9q34.3	-0.3	1.8e-18	7.65e-16
FAM3A	Xq28	-0.3	1.8e-18	7.65e-16
ATG101	12q13.13	-0.3	1.8e-18	7.65e-16
MFSD12	19p13.3	-0.3	1.8e-18	7.65e-16
ACAD9	3q21.3	-0.3	1.8e-18	7.65e-16
MRPL14	6p21.1	-0.3	1.8e-18	7.65e-16
MRPS26	20p13	-0.3	1.8e-18	7.65e-16
MRPL38	17q25.1	-0.3	1.8e-18	7.65e-16
VSTM4	10q11.23	0.3	1.8e-18	7.65e-16
BMPR1A	10q23.2	0.3	1.8e-18	7.65e-16
CCNG2	4q21.1	0.3	1.8e-18	7.65e-16
CHM	Xq21.2	0.3	1.8e-18	7.65e-16
COL5A2	2q32.2	0.3	1.8e-18	7.65e-16
COL12A1	6q13-q14.1	0.3	1.8e-18	7.65e-16
CREBL2	12p13.1	0.3	1.8e-18	7.65e-16
LPAR1	9q31.3	0.3	1.8e-18	7.65e-16
ELK3	12q23.1	0.3	1.8e-18	7.65e-16
EVC	4p16.2	0.3	1.8e-18	7.65e-16
PRRC1	5q23.2	0.3	1.8e-18	7.65e-16
WDR36	5q22.1	0.3	1.8e-18	7.65e-16
C5ORF24	5q31.1	0.3	1.8e-18	7.65e-16
PIK3C2A	11p15.1	0.3	1.8e-18	7.65e-16
PKD2	4q22.1	0.3	1.8e-18	7.65e-16
RB1	13q14.2	0.3	1.8e-18	7.65e-16
SEL1L	14q31.1	0.3	1.8e-18	7.65e-16
TLR3	4q35.1	0.3	1.8e-18	7.65e-16
RECK	9p13.3	0.3	1.8e-18	7.65e-16
SPTLC2	14q24.3	0.3	1.8e-18	7.65e-16
SCAMP1	5q14.1	0.3	1.8e-18	7.65e-16
MGEA5	10q24.32	0.3	1.8e-18	7.65e-16
MAP3K2	2q14.3	0.3	1.8e-18	7.65e-16
FSTL1	3q13.33	0.3	1.8e-18	7.65e-16
FILIP1L	3q12.1	0.3	1.8e-18	7.65e-16
CHP1	15q15.1	0.3	1.8e-18	7.65e-16
C10ORF76	10q24.32	0.3	1.8e-18	7.65e-16
TEX9	15q21.3	0.3	1.8e-18	7.65e-16
C14ORF37	14q23.1	0.3	1.8e-18	7.65e-16
YIPF5	5q31.3	0.3	1.8e-18	7.65e-16
DNAL1	14q24.3	0.3	1.8e-18	7.65e-16
ANTXR1	2p13.3	0.3	1.8e-18	7.65e-16
TMEM87B	2q13	0.3	1.8e-18	7.65e-16
BORCS7	10q24.32	0.3	1.8e-18	7.65e-16
ARHGEF38	4q24	0.3	1.8e-18	7.65e-16
TMEM167A	5q14.2	0.3	1.8e-18	7.65e-16
NID2	14q22.1	0.3	1.8e-18	7.65e-16
MBD5	2q23.1	0.3	1.8e-18	7.65e-16
SLC35D1	1p31.3	0.3	1.8e-18	7.65e-16
FAM208A	3p14.3	0.3	1.8e-18	7.65e-16
TBCEL	11q23.3	0.3	1.8e-18	7.65e-16
DNAJC16	1p36.21	0.3	1.8e-18	7.65e-16
SIRT1	10q21.3	0.3	1.8e-18	7.65e-16
RICTOR	5p13.1	0.3	1.8e-18	7.65e-16
REEP3	10q21.3	0.3	1.8e-18	7.65e-16
KIDINS220	2p25.1	0.3	1.8e-18	7.65e-16
TCP11L2	12q23.3	0.3	1.8e-18	7.65e-16
ZNF106	15q15.1	0.3	1.8e-18	7.65e-16
2018-03-07	2q24.2	0.3	1.8e-18	7.65e-16
NBEAL1	2q33.2	0.3	1.8e-18	7.65e-16
BAK1	6p21.31	-0.29	2.6e-17	8.41666e-15
CDKN2D	19p13.2	-0.29	2.6e-17	8.41666e-15
TBCB	19q13.12	-0.29	2.6e-17	8.41666e-15
DPH2	1p34.1	-0.29	2.6e-17	8.41666e-15
DTYMK	2q37.3	-0.29	2.6e-17	8.41666e-15
GALK1	17q25.1	-0.29	2.6e-17	8.41666e-15
KAT2A	17q21.2	-0.29	2.6e-17	8.41666e-15
GPS1	17q25.3	-0.29	2.6e-17	8.41666e-15
MDH2	7q11.23	-0.29	2.6e-17	8.41666e-15
MAP3K10	19q13.2	-0.29	2.6e-17	8.41666e-15
PMM1	22q13.2	-0.29	2.6e-17	8.41666e-15
POLR2F	22q13.1	-0.29	2.6e-17	8.41666e-15
MAP2K2	19p13.3	-0.29	2.6e-17	8.41666e-15
PWP2	21q22.3	-0.29	2.6e-17	8.41666e-15
MRPL12	17q25.3	-0.29	2.6e-17	8.41666e-15
SKIV2L	6p21.33	-0.29	2.6e-17	8.41666e-15
SNRNP70	19q13.33	-0.29	2.6e-17	8.41666e-15
SNRPC	6p21.31	-0.29	2.6e-17	8.41666e-15
TAF6	7q22.1	-0.29	2.6e-17	8.41666e-15
TAZ	Xq28	-0.29	2.6e-17	8.41666e-15
ST20	15q25.1	-0.29	2.6e-17	8.41666e-15
ZNF76	6p21.31	-0.29	2.6e-17	8.41666e-15
BAG6	6p21.33	-0.29	2.6e-17	8.41666e-15
ESS2	22q11.21|22q11.2	-0.29	2.6e-17	8.41666e-15
AKAP17A	Xp22.33 and Yp11.2	-0.29	2.6e-17	8.41666e-15
EIF3B	7p22.3	-0.29	2.6e-17	8.41666e-15
ARPC1B	7q22.1	-0.29	2.6e-17	8.41666e-15
ARFRP1	20q13.33	-0.29	2.6e-17	8.41666e-15
DDX39A	19p13.12	-0.29	2.6e-17	8.41666e-15
POP7	7q22.1	-0.29	2.6e-17	8.41666e-15
TRAIP	3p21.31	-0.29	2.6e-17	8.41666e-15
EMC8	16q24.1	-0.29	2.6e-17	8.41666e-15
RBM14	11q13.2	-0.29	2.6e-17	8.41666e-15
TAB1	22q13.1	-0.29	2.6e-17	8.41666e-15
TACC3	4p16.3	-0.29	2.6e-17	8.41666e-15
DNPH1	6p21.1	-0.29	2.6e-17	8.41666e-15
WDR4	21q22.3	-0.29	2.6e-17	8.41666e-15
OXLD1	17q25.3	-0.29	2.6e-17	8.41666e-15
CENPM	22q13.2	-0.29	2.6e-17	8.41666e-15
NOC4L	12q24.33	-0.29	2.6e-17	8.41666e-15
C1ORF35	1q42.13	-0.29	2.6e-17	8.41666e-15
DDX12P	12p13.31	-0.29	2.6e-17	8.41666e-15
PIF1	15q22.31	-0.29	2.6e-17	8.41666e-15
TEDC2	16p13.3	-0.29	2.6e-17	8.41666e-15
FAAP100	17q25.3	-0.29	2.6e-17	8.41666e-15
SHARPIN	8q24.3	-0.29	2.6e-17	8.41666e-15
ZNF653	19p13.2	-0.29	2.6e-17	8.41666e-15
SLC35C2	20q13.12	-0.29	2.6e-17	8.41666e-15
ATAD3B	1p36.33	-0.29	2.6e-17	8.41666e-15
PSMG3	7p22.3	-0.29	2.6e-17	8.41666e-15
SIRT6	19p13.3	-0.29	2.6e-17	8.41666e-15
GPT2	16q11.2	-0.29	2.6e-17	8.41666e-15
ALKBH6	19q13.12	-0.29	2.6e-17	8.41666e-15
FAM207A	21q22.3	-0.29	2.6e-17	8.41666e-15
MCRIP1	17q25.3	-0.29	2.6e-17	8.41666e-15
SDHAF1	19q13.12	-0.29	2.6e-17	8.41666e-15
C8ORF82	8q24.3	-0.29	2.6e-17	8.41666e-15
TSEN54	17q25.1	-0.29	2.6e-17	8.41666e-15
FBXL19	16p11.2	-0.29	2.6e-17	8.41666e-15
KLHDC4	16q24.2	-0.29	2.6e-17	8.41666e-15
UCKL1	20q13.33	-0.29	2.6e-17	8.41666e-15
C1ORF159	1p36.33	-0.29	2.6e-17	8.41666e-15
RBM38	20q13.31	-0.29	2.6e-17	8.41666e-15
NHP2	5q35.3	-0.29	2.6e-17	8.41666e-15
RABL6	9q34.3	-0.29	2.6e-17	8.41666e-15
JMJD6	17q25.1	-0.29	2.6e-17	8.41666e-15
BOP1	8q24.3	-0.29	2.6e-17	8.41666e-15
EDC4	16q22.1	-0.29	2.6e-17	8.41666e-15
ZNF775	7q36.1	-0.29	2.6e-17	8.41666e-15
SAMD1	19p13.12	-0.29	2.6e-17	8.41666e-15
MED30	8q24.11	-0.29	2.6e-17	8.41666e-15
C6ORF136	6p21.33	-0.29	2.6e-17	8.41666e-15
YIF1B	19q13.2	-0.29	2.6e-17	8.41666e-15
TMEM86B	19q13.42	-0.29	2.6e-17	8.41666e-15
SCAF1	19q13.33	-0.29	2.6e-17	8.41666e-15
LSM4	19p13.11	-0.29	2.6e-17	8.41666e-15
GGA1	22q13.1	-0.29	2.6e-17	8.41666e-15
NAT9	17q25.1	-0.29	2.6e-17	8.41666e-15
SGSM3	22q13.1	-0.29	2.6e-17	8.41666e-15
SLC25A19	17q25.1	-0.29	2.6e-17	8.41666e-15
ABT1	6p22.2	-0.29	2.6e-17	8.41666e-15
SNX8	7p22.3	-0.29	2.6e-17	8.41666e-15
FKBPL	6p21.32	-0.29	2.6e-17	8.41666e-15
MTMR9	8p23.1	0.29	2.6e-17	8.41666e-15
CDH11	16q21	0.29	2.6e-17	8.41666e-15
COL6A3	2q37.3	0.29	2.6e-17	8.41666e-15
CTSO	4q32.1	0.29	2.6e-17	8.41666e-15
DCN	12q21.33	0.29	2.6e-17	8.41666e-15
MEGF9	9q33.2	0.29	2.6e-17	8.41666e-15
GNAQ	9q21.2	0.29	2.6e-17	8.41666e-15
LSM11	5q33.3	0.29	2.6e-17	8.41666e-15
LNPEP	5q15	0.29	2.6e-17	8.41666e-15
MYO9A	15q23	0.29	2.6e-17	8.41666e-15
NID1	1q42.3	0.29	2.6e-17	8.41666e-15
PRRX1	1q24.2	0.29	2.6e-17	8.41666e-15
RAB27B	18q21.2	0.29	2.6e-17	8.41666e-15
RASGRF2	5q14.1	0.29	2.6e-17	8.41666e-15
ATXN1	6p22.3	0.29	2.6e-17	8.41666e-15
FUT11	10q22.2	0.29	2.6e-17	8.41666e-15
SNTB2	16q22.1	0.29	2.6e-17	8.41666e-15
SPOCK1	5q31.2	0.29	2.6e-17	8.41666e-15
THBS2	6q27	0.29	2.6e-17	8.41666e-15
TMF1	3p14.1	0.29	2.6e-17	8.41666e-15
TP53BP1	15q15.3	0.29	2.6e-17	8.41666e-15
PRDM2	1p36.21	0.29	2.6e-17	8.41666e-15
HDX	Xq21.1	0.29	2.6e-17	8.41666e-15
CGGBP1	3p11.1	0.29	2.6e-17	8.41666e-15
SNAP23	15q15.1-q15.2	0.29	2.6e-17	8.41666e-15
GCC2	2q12.3	0.29	2.6e-17	8.41666e-15
AQR	15q14	0.29	2.6e-17	8.41666e-15
GIT2	12q24.11	0.29	2.6e-17	8.41666e-15
TLK1	2q31.1	0.29	2.6e-17	8.41666e-15
BCL2L11	2q13	0.29	2.6e-17	8.41666e-15
SEC24B	4q25	0.29	2.6e-17	8.41666e-15
SEC23A	14q21.1	0.29	2.6e-17	8.41666e-15
TMED10	14q24.3	0.29	2.6e-17	8.41666e-15
CCNI	4q21.1	0.29	2.6e-17	8.41666e-15
SPOPL	2q22.1	0.29	2.6e-17	8.41666e-15
VTI1A	10q25.2	0.29	2.6e-17	8.41666e-15
AHNAK	11q12.3	0.29	2.6e-17	8.41666e-15
DYNC2H1	11q22.3	0.29	2.6e-17	8.41666e-15
ZC3H14	14q31.3	0.29	2.6e-17	8.41666e-15
DNAJB14	4q23	0.29	2.6e-17	8.41666e-15
CHD9	16q12.2	0.29	2.6e-17	8.41666e-15
GLT8D2	12q23.3	0.29	2.6e-17	8.41666e-15
FAM172A	5q15	0.29	2.6e-17	8.41666e-15
DACT1	14q23.1	0.29	2.6e-17	8.41666e-15
ABRAXAS1	4q21.23	0.29	2.6e-17	8.41666e-15
FKBP7	2q31.2	0.29	2.6e-17	8.41666e-15
MAP3K20	2q31.1	0.29	2.6e-17	8.41666e-15
ST6GAL2	2q12.3	0.29	2.6e-17	8.41666e-15
ZNF81	Xp11.23	0.29	2.6e-17	8.41666e-15
OLFML1	11p15.4	0.29	2.6e-17	8.41666e-15
INO80D	2q33.3	0.29	2.6e-17	8.41666e-15
CEP120	5q23.2	0.29	2.6e-17	8.41666e-15
ZNF654	3p11.1	0.29	2.6e-17	8.41666e-15
HIF1AN	10q24.31	0.29	2.6e-17	8.41666e-15
DENND4C	9p22.1	0.29	2.6e-17	8.41666e-15
RUFY2	10q21.3	0.29	2.6e-17	8.41666e-15
WDFY3	4q21.23	0.29	2.6e-17	8.41666e-15
PALLD	4q32.3	0.29	2.6e-17	8.41666e-15
TOGARAM1	14q21.2	0.29	2.6e-17	8.41666e-15
ZNF25	10p11.21	0.29	2.6e-17	8.41666e-15
ANKRD12	18p11.22	0.29	2.6e-17	8.41666e-15
PDGFC	4q32.1	0.29	2.6e-17	8.41666e-15
MGA	15q15.1	0.29	2.6e-17	8.41666e-15
TMEM245	9q31.3	0.29	2.6e-17	8.41666e-15
SLAIN2	4p11	0.29	2.6e-17	8.41666e-15
SLC24A2	9p22.1-p21.3	0.29	2.6e-17	8.41666e-15
MXRA5	Xp22.33	0.29	2.6e-17	8.41666e-15
TIPARP	3q25.31	0.29	2.6e-17	8.41666e-15
IBTK	6q14.1	0.29	2.6e-17	8.41666e-15
EPC2	2q23.1	0.29	2.6e-17	8.41666e-15
HBP1	7q22.3	0.29	2.6e-17	8.41666e-15
UBE2Q2	15q24.2	0.29	2.6e-17	8.41666e-15
VGLL3	3p12.1	0.29	2.6e-17	8.41666e-15
SPRED1	15q14	0.29	2.6e-17	8.41666e-15
FAM204A	10q26.11	0.29	2.6e-17	8.41666e-15
AFG3L1P	16q24.3	-0.28	3.3e-16	8.46191e-14
AUP1	2p13.1	-0.28	3.3e-16	8.46191e-14
ACSF3	16q24.3	-0.28	3.3e-16	8.46191e-14
CDC20	1p34.2	-0.28	3.3e-16	8.46191e-14
DXO	6p21.33	-0.28	3.3e-16	8.46191e-14
MAGOH	1p32.3	-0.28	3.3e-16	8.46191e-14
MAP3K11	11q13.1	-0.28	3.3e-16	8.46191e-14
MPST	22q12.3	-0.28	3.3e-16	8.46191e-14
LRRC45	17q25.3	-0.28	3.3e-16	8.46191e-14
TRIM65	17q25.1	-0.28	3.3e-16	8.46191e-14
NFKBIE	6p21.1	-0.28	3.3e-16	8.46191e-14
PDHA1	Xp22.12	-0.28	3.3e-16	8.46191e-14
PIN1	19p13.2	-0.28	3.3e-16	8.46191e-14
PSMC3	11p11.2	-0.28	3.3e-16	8.46191e-14
RANBP1	22q11.21	-0.28	3.3e-16	8.46191e-14
RFNG	17q25.3	-0.28	3.3e-16	8.46191e-14
RXRB	6p21.32	-0.28	3.3e-16	8.46191e-14
CAPN15	16p13.3	-0.28	3.3e-16	8.46191e-14
STK11	19p13.3	-0.28	3.3e-16	8.46191e-14
XRCC3	14q32.33	-0.28	3.3e-16	8.46191e-14
GPANK1	6p21.33	-0.28	3.3e-16	8.46191e-14
ZNF212	7q36.1	-0.28	3.3e-16	8.46191e-14
SLC25A11	17p13.2	-0.28	3.3e-16	8.46191e-14
RANBP3	19p13.3	-0.28	3.3e-16	8.46191e-14
PPFIA3	19q13.33	-0.28	3.3e-16	8.46191e-14
B4GALT2	1p34.1	-0.28	3.3e-16	8.46191e-14
GTF3C5	9q34.13	-0.28	3.3e-16	8.46191e-14
PICK1	22q13.1	-0.28	3.3e-16	8.46191e-14
ACOT8	20q13.12	-0.28	3.3e-16	8.46191e-14
MFSD10	4p16.3	-0.28	3.3e-16	8.46191e-14
UBAC1	9q34.3	-0.28	3.3e-16	8.46191e-14
MYBBP1A	17p13.2	-0.28	3.3e-16	8.46191e-14
RUVBL2	19q13.33	-0.28	3.3e-16	8.46191e-14
RNPS1	16p13.3	-0.28	3.3e-16	8.46191e-14
EBNA1BP2	1p34.2	-0.28	3.3e-16	8.46191e-14
WDR5	9q34.2	-0.28	3.3e-16	8.46191e-14
ATXN2L	16p11.2	-0.28	3.3e-16	8.46191e-14
KLHL17	1p36.33	-0.28	3.3e-16	8.46191e-14
C11ORF84	11q13.1	-0.28	3.3e-16	8.46191e-14
TSEN34	19q13.42	-0.28	3.3e-16	8.46191e-14
CCDC86	11q12.2	-0.28	3.3e-16	8.46191e-14
WDR77	1p13.2	-0.28	3.3e-16	8.46191e-14
PRKRIP1	7q22.1	-0.28	3.3e-16	8.46191e-14
RPP21	6p22.1	-0.28	3.3e-16	8.46191e-14
NUP85	17q25.1	-0.28	3.3e-16	8.46191e-14
KTI12	1p32.3	-0.28	3.3e-16	8.46191e-14
WASH2P	2q14.1	-0.28	3.3e-16	8.46191e-14
RCC1L	7q11.23	-0.28	3.3e-16	8.46191e-14
LAS1L	Xq12	-0.28	3.3e-16	8.46191e-14
QTRT1	19p13.2	-0.28	3.3e-16	8.46191e-14
DNTTIP1	20q13.12	-0.28	3.3e-16	8.46191e-14
ZMYND19	9q34.3	-0.28	3.3e-16	8.46191e-14
SELENOO	22q13.33	-0.28	3.3e-16	8.46191e-14
HGH1	8q24.3	-0.28	3.3e-16	8.46191e-14
NOP16	5q35.2	-0.28	3.3e-16	8.46191e-14
CHCHD6	3q21.3	-0.28	3.3e-16	8.46191e-14
SPIRE2	16q24.3	-0.28	3.3e-16	8.46191e-14
KRBA1	7q36.1	-0.28	3.3e-16	8.46191e-14
SPSB2	12p13.31	-0.28	3.3e-16	8.46191e-14
RBM17	10p15.1	-0.28	3.3e-16	8.46191e-14
FBF1	17q25.1	-0.28	3.3e-16	8.46191e-14
HEXDC	17q25.3	-0.28	3.3e-16	8.46191e-14
ADPRHL2	1p34.3	-0.28	3.3e-16	8.46191e-14
WRAP53	17p13.1	-0.28	3.3e-16	8.46191e-14
RALY	20q11.22	-0.28	3.3e-16	8.46191e-14
PMPCA	9q34.3	-0.28	3.3e-16	8.46191e-14
RPUSD3	3p25.3	-0.28	3.3e-16	8.46191e-14
SH3BP1	22q13.1	-0.28	3.3e-16	8.46191e-14
NSUN5P1	7q11.23	-0.28	3.3e-16	8.46191e-14
TSR2	Xp11.22	-0.28	3.3e-16	8.46191e-14
WDR18	19p13.3	-0.28	3.3e-16	8.46191e-14
SUGP1	19p13.11	-0.28	3.3e-16	8.46191e-14
COX19	7p22.3	-0.28	3.3e-16	8.46191e-14
KIFC2	8q24.3	-0.28	3.3e-16	8.46191e-14
SPATA33	16q24.3	-0.28	3.3e-16	8.46191e-14
SPATA2L	16q24.3	-0.28	3.3e-16	8.46191e-14
RHBDD3	22q12.2	-0.28	3.3e-16	8.46191e-14
CCDC9	19q13.32	-0.28	3.3e-16	8.46191e-14
WIPI2	7p22.1	-0.28	3.3e-16	8.46191e-14
PRPF31	19q13.42	-0.28	3.3e-16	8.46191e-14
CCNQ	Xq28	-0.28	3.3e-16	8.46191e-14
VPS4A	16q22.1	-0.28	3.3e-16	8.46191e-14
ZNF276	16q24.3	-0.28	3.3e-16	8.46191e-14
UBE2S	19q13.42	-0.28	3.3e-16	8.46191e-14
BOLA2	16p11.2	-0.28	3.3e-16	8.46191e-14
PSMG4	6p25.2	-0.28	3.3e-16	8.46191e-14
CCDC22	Xp11.23	-0.28	3.3e-16	8.46191e-14
NTMT1	9q34.11	-0.28	3.3e-16	8.46191e-14
TMEM208	16q22.1	-0.28	3.3e-16	8.46191e-14
ZDHHC8	22q11.21	-0.28	3.3e-16	8.46191e-14
PSMC3IP	17q21.2	-0.28	3.3e-16	8.46191e-14
CXXC1	18q21.1	-0.28	3.3e-16	8.46191e-14
LIN7B	19q13.33	-0.28	3.3e-16	8.46191e-14
MTHFSD	16q24.1	-0.28	3.3e-16	8.46191e-14
MRPS24	7p13	-0.28	3.3e-16	8.46191e-14
ZFAND2B	2q35	-0.28	3.3e-16	8.46191e-14
TRIM23	5q12.3	0.28	3.3e-16	8.46191e-14
TRAK2	2q33.1	0.28	3.3e-16	8.46191e-14
BNIP3L	8p21.2	0.28	3.3e-16	8.46191e-14
CCNG1	5q34	0.28	3.3e-16	8.46191e-14
CHUK	10q24.31	0.28	3.3e-16	8.46191e-14
COL10A1	6q22.1	0.28	3.3e-16	8.46191e-14
EIF4B	12q13.13	0.28	3.3e-16	8.46191e-14
GPD2	2q24.1	0.28	3.3e-16	8.46191e-14
LOX	5q23.1	0.28	3.3e-16	8.46191e-14
SPRED2	2p14	0.28	3.3e-16	8.46191e-14
MEIS3P1	17p12	0.28	3.3e-16	8.46191e-14
MAP3K1	5q11.2	0.28	3.3e-16	8.46191e-14
MSH3	5q14.1	0.28	3.3e-16	8.46191e-14
PDGFRA	4q12	0.28	3.3e-16	8.46191e-14
CDK14	7q21.13	0.28	3.3e-16	8.46191e-14
RBMS2	12q13.3	0.28	3.3e-16	8.46191e-14
GLIS3	9p24.2	0.28	3.3e-16	8.46191e-14
GXYLT2	3p13	0.28	3.3e-16	8.46191e-14
TIAL1	10q26.11	0.28	3.3e-16	8.46191e-14
UBE3A	15q11.2	0.28	3.3e-16	8.46191e-14
ZNF12	7p22.1	0.28	3.3e-16	8.46191e-14
ZNF41	Xp11.3	0.28	3.3e-16	8.46191e-14
ZMYM2	13q12.11	0.28	3.3e-16	8.46191e-14
EVI5	1p22.1	0.28	3.3e-16	8.46191e-14
WASL	7q31.32	0.28	3.3e-16	8.46191e-14
LRRFIP1	2q37.3	0.28	3.3e-16	8.46191e-14
TRIP12	2q36.3	0.28	3.3e-16	8.46191e-14
SLIT2	4p15.31	0.28	3.3e-16	8.46191e-14
MICAL2	11p15.3	0.28	3.3e-16	8.46191e-14
TTC37	5q15	0.28	3.3e-16	8.46191e-14
KIAA0586	14q23.1	0.28	3.3e-16	8.46191e-14
MRVI1	11p15.4	0.28	3.3e-16	8.46191e-14
FERMT2	14q22.1	0.28	3.3e-16	8.46191e-14
PTPN21	14q31.3	0.28	3.3e-16	8.46191e-14
RASSF8	12p12.1	0.28	3.3e-16	8.46191e-14
ZNF678	1q42.13	0.28	3.3e-16	8.46191e-14
HECTD2	10q23.32	0.28	3.3e-16	8.46191e-14
MIPOL1	14q13.3-q21.1	0.28	3.3e-16	8.46191e-14
PEAK1	15q24.3	0.28	3.3e-16	8.46191e-14
CYBRD1	2q31.1	0.28	3.3e-16	8.46191e-14
BBOF1	14q24.3	0.28	3.3e-16	8.46191e-14
ARMC9	2q37.1	0.28	3.3e-16	8.46191e-14
SLC35F5	2q14.1	0.28	3.3e-16	8.46191e-14
ZNF430	19p12	0.28	3.3e-16	8.46191e-14
NOX4	11q14.3	0.28	3.3e-16	8.46191e-14
NTM	11q25	0.28	3.3e-16	8.46191e-14
IPO11	5q12.1	0.28	3.3e-16	8.46191e-14
FAM13B	5q31.2	0.28	3.3e-16	8.46191e-14
CTDSPL2	15q15.3-q21.1	0.28	3.3e-16	8.46191e-14
RAB14	9q33.2	0.28	3.3e-16	8.46191e-14
CCSER2	10q23.1	0.28	3.3e-16	8.46191e-14
USP53	4q26	0.28	3.3e-16	8.46191e-14
LZTFL1	3p21.31	0.28	3.3e-16	8.46191e-14
TET2	4q24	0.28	3.3e-16	8.46191e-14
USP47	11p15.3	0.28	3.3e-16	8.46191e-14
RALGPS2	1q25.2	0.28	3.3e-16	8.46191e-14
SRFBP1	5q23.1	0.28	3.3e-16	8.46191e-14
UEVLD	11p15.1	0.28	3.3e-16	8.46191e-14
SPATA7	14q31.3	0.28	3.3e-16	8.46191e-14
SETX	9q34.13	0.28	3.3e-16	8.46191e-14
KMT2E	7q22.3	0.28	3.3e-16	8.46191e-14
RABL3	3q13.33	0.28	3.3e-16	8.46191e-14
FRMD4B	3p14.1	0.28	3.3e-16	8.46191e-14
DNAH7	2q32.3	0.28	3.3e-16	8.46191e-14
MSRB3	12q14.3	0.28	3.3e-16	8.46191e-14
RALGAPA1	14q13.2	0.28	3.3e-16	8.46191e-14
CFAP97	4q35.1	0.28	3.3e-16	8.46191e-14
RIC1	9p24.1	0.28	3.3e-16	8.46191e-14
WDFY1	2q36.1	0.28	3.3e-16	8.46191e-14
NIPBL	5p13.2	0.28	3.3e-16	8.46191e-14
NEK9	14q24.3	0.28	3.3e-16	8.46191e-14
NTN4	12q22	0.28	3.3e-16	8.46191e-14
RNF11	1p32.3	0.28	3.3e-16	8.46191e-14
ZNF638	2p13.3-p13.2	0.28	3.3e-16	8.46191e-14
SAMD15	14q24.3	0.28	3.3e-16	8.46191e-14
RGPD3	2q12.2	0.28	3.3e-16	8.46191e-14
FBXL17	5q21.3	0.28	3.3e-16	8.46191e-14
CDK15	2q33.1	0.28	3.3e-16	8.46191e-14
ARF5	7q32.1	-0.27	3.9e-15	8.13447e-13
CDC25B	20p13	-0.27	3.9e-15	8.13447e-13
CDK3	17q25.1	-0.27	3.9e-15	8.13447e-13
CENPB	20p13	-0.27	3.9e-15	8.13447e-13
AP1S1	7q22.1	-0.27	3.9e-15	8.13447e-13
CTPS1	1p34.2	-0.27	3.9e-15	8.13447e-13
CYBA	16q24.2	-0.27	3.9e-15	8.13447e-13
ESRRA	11q13.1	-0.27	3.9e-15	8.13447e-13
GNL1	6p21.33	-0.27	3.9e-15	8.13447e-13
H2AFX	11q23.3	-0.27	3.9e-15	8.13447e-13
HCFC1	Xq28	-0.27	3.9e-15	8.13447e-13
HMGA1	6p21.31	-0.27	3.9e-15	8.13447e-13
TMEM201	1p36.22	-0.27	3.9e-15	8.13447e-13
MCM2	3q21.3	-0.27	3.9e-15	8.13447e-13
MYBL2	20q13.12	-0.27	3.9e-15	8.13447e-13
NDUFB7	19p13.12	-0.27	3.9e-15	8.13447e-13
NDUFV1	11q13.2	-0.27	3.9e-15	8.13447e-13
NFKBIL1	6p21.33	-0.27	3.9e-15	8.13447e-13
OAZ1	19p13.3	-0.27	3.9e-15	8.13447e-13
P2RY11	19p13.2	-0.27	3.9e-15	8.13447e-13
PFN1	17p13.2	-0.27	3.9e-15	8.13447e-13
PPM1G	2p23.3	-0.27	3.9e-15	8.13447e-13
PRKAR1B	7p22.3	-0.27	3.9e-15	8.13447e-13
PSMA7	20q13.33	-0.27	3.9e-15	8.13447e-13
ZNF133	20p11.23	-0.27	3.9e-15	8.13447e-13
SAPCD1	6p21.33	-0.27	3.9e-15	8.13447e-13
MLF2	12p13.31	-0.27	3.9e-15	8.13447e-13
DHX16	6p21.33	-0.27	3.9e-15	8.13447e-13
KHSRP	19p13.3	-0.27	3.9e-15	8.13447e-13
PLPP2	19p13.3	-0.27	3.9e-15	8.13447e-13
TRADD	16q22.1	-0.27	3.9e-15	8.13447e-13
BORCS8	19p13.11	-0.27	3.9e-15	8.13447e-13
FAM50A	Xq28	-0.27	3.9e-15	8.13447e-13
PEX16	11p11.2	-0.27	3.9e-15	8.13447e-13
SAFB2	19p13.3	-0.27	3.9e-15	8.13447e-13
ECE2	3q27.1	-0.27	3.9e-15	8.13447e-13
DHX38	16q22.2	-0.27	3.9e-15	8.13447e-13
NUBP2	16p13.3	-0.27	3.9e-15	8.13447e-13
TIMM17B	Xp11.23	-0.27	3.9e-15	8.13447e-13
KATNB1	16q21	-0.27	3.9e-15	8.13447e-13
TUBA1B	12q13.12	-0.27	3.9e-15	8.13447e-13
STK25	2q37.3	-0.27	3.9e-15	8.13447e-13
NOP56	20p13	-0.27	3.9e-15	8.13447e-13
RPP38	10p13	-0.27	3.9e-15	8.13447e-13
DRAP1	11q13.1	-0.27	3.9e-15	8.13447e-13
PRELID3A	18p11.21	-0.27	3.9e-15	8.13447e-13
KIF2C	1p34.1	-0.27	3.9e-15	8.13447e-13
TMED1	19p13.2	-0.27	3.9e-15	8.13447e-13
KMT2E-AS1	7q22.3	-0.27	3.9e-15	8.13447e-13
UBE2C	20q13.12	-0.27	3.9e-15	8.13447e-13
CDC37	19p13.2	-0.27	3.9e-15	8.13447e-13
SLC2A6	9q34.2	-0.27	3.9e-15	8.13447e-13
ARL16	17q25.3	-0.27	3.9e-15	8.13447e-13
EIF5AL1	10q22.3	-0.27	3.9e-15	8.13447e-13
TSPAN33	7q32.1	-0.27	3.9e-15	8.13447e-13
ERI3	1p34.1	-0.27	3.9e-15	8.13447e-13
C7ORF26	7p22.1	-0.27	3.9e-15	8.13447e-13
DDX54	12q24.13	-0.27	3.9e-15	8.13447e-13
TNIP2	4p16.3	-0.27	3.9e-15	8.13447e-13
NDUFS7	19p13.3	-0.27	3.9e-15	8.13447e-13
GSDMD	8q24.3	-0.27	3.9e-15	8.13447e-13
ZNF408	11p11.2	-0.27	3.9e-15	8.13447e-13
ZNF672	1q44	-0.27	3.9e-15	8.13447e-13
PQLC1	18q23	-0.27	3.9e-15	8.13447e-13
SH3BP5L	1q44	-0.27	3.9e-15	8.13447e-13
ILKAP	2q37.3	-0.27	3.9e-15	8.13447e-13
BUD23	7q11.23	-0.27	3.9e-15	8.13447e-13
ABHD17A	19p13.3	-0.27	3.9e-15	8.13447e-13
TSR3	16p13.3	-0.27	3.9e-15	8.13447e-13
SF3B5	6q24.2	-0.27	3.9e-15	8.13447e-13
CDCA3	12p13.31	-0.27	3.9e-15	8.13447e-13
CCM2	7p13	-0.27	3.9e-15	8.13447e-13
VPS28	8q24.3	-0.27	3.9e-15	8.13447e-13
CNTROB	17p13.1	-0.27	3.9e-15	8.13447e-13
DDX41	5q35.3	-0.27	3.9e-15	8.13447e-13
FBXW9	19p13.13	-0.27	3.9e-15	8.13447e-13
ANAPC11	17q25.3	-0.27	3.9e-15	8.13447e-13
C7ORF50	7p22.3	-0.27	3.9e-15	8.13447e-13
NFKBID	19q13.12	-0.27	3.9e-15	8.13447e-13
PPP1R12C	19q13.42	-0.27	3.9e-15	8.13447e-13
DEF8	16q24.3	-0.27	3.9e-15	8.13447e-13
WDR62	19q13.12	-0.27	3.9e-15	8.13447e-13
CDCA8	1p34.3	-0.27	3.9e-15	8.13447e-13
MRPS18A	6p21.1	-0.27	3.9e-15	8.13447e-13
RNF220	1p34.1	-0.27	3.9e-15	8.13447e-13
PIDD1	11p15.5	-0.27	3.9e-15	8.13447e-13
CHST12	7p22.3	-0.27	3.9e-15	8.13447e-13
HAUS7	Xq28	-0.27	3.9e-15	8.13447e-13
DDX51	12q24.33	-0.27	3.9e-15	8.13447e-13
MORC2	22q12.2	-0.27	3.9e-15	8.13447e-13
SCAP	3p21.31	-0.27	3.9e-15	8.13447e-13
TCF25	16q24.3	-0.27	3.9e-15	8.13447e-13
DMAP1	1p34.1	-0.27	3.9e-15	8.13447e-13
GTPBP4	10p15.3	-0.27	3.9e-15	8.13447e-13
WRNIP1	6p25.2	-0.27	3.9e-15	8.13447e-13
ENY2	8q23.1	-0.27	3.9e-15	8.13447e-13
THAP11	16q22.1	-0.27	3.9e-15	8.13447e-13
C10ORF111	10p13	-0.27	3.9e-15	8.13447e-13
TMEM250	9q34.3	-0.27	3.9e-15	8.13447e-13
TIMM29	19p13.2	-0.27	3.9e-15	8.13447e-13
LY6G5B	6p21.33	-0.27	3.9e-15	8.13447e-13
IDI2	10p15.3	-0.27	3.9e-15	8.13447e-13
NARF	17q25.3	-0.27	3.9e-15	8.13447e-13
GPKOW	Xp11.23	-0.27	3.9e-15	8.13447e-13
RRP7A	22q13.2	-0.27	3.9e-15	8.13447e-13
MIIP	1p36.22	-0.27	3.9e-15	8.13447e-13
ZNF787	19q13.43	-0.27	3.9e-15	8.13447e-13
EEFSEC	3q21.3	-0.27	3.9e-15	8.13447e-13
NDUFA11	19p13.3	-0.27	3.9e-15	8.13447e-13
SNHG17	20q11.23	-0.27	3.9e-15	8.13447e-13
NCAPH2	22q13.33	-0.27	3.9e-15	8.13447e-13
EPN1	19q13.42	-0.27	3.9e-15	8.13447e-13
SLC39A3	19p13.3	-0.27	3.9e-15	8.13447e-13
CARD9	9q34.3	-0.27	3.9e-15	8.13447e-13
MOSPD3	7q22.1	-0.27	3.9e-15	8.13447e-13
SNHG20	17q25.2	-0.27	3.9e-15	8.13447e-13
EPS8L2	11p15.5	-0.27	3.9e-15	8.13447e-13
KRI1	19p13.2	-0.27	3.9e-15	8.13447e-13
XIAP	Xq25	0.27	3.9e-15	8.13447e-13
AR	Xq12	0.27	3.9e-15	8.13447e-13
ATP7A	Xq21.1	0.27	3.9e-15	8.13447e-13
AXL	19q13.2	0.27	3.9e-15	8.13447e-13
RUNX1T1	8q21.3	0.27	3.9e-15	8.13447e-13
ELF2	4q31.1	0.27	3.9e-15	8.13447e-13
GOLGB1	3q13.33	0.27	3.9e-15	8.13447e-13
LAMA4	6q21	0.27	3.9e-15	8.13447e-13
NAP1L3	Xq21.32	0.27	3.9e-15	8.13447e-13
2018-09-02	2q37.3	0.27	3.9e-15	8.13447e-13
NEK1	4q33	0.27	3.9e-15	8.13447e-13
NFIA	1p31.3	0.27	3.9e-15	8.13447e-13
OMD	9q22.31	0.27	3.9e-15	8.13447e-13
PAWR	12q21.2	0.27	3.9e-15	8.13447e-13
PPP3CB	10q22.2	0.27	3.9e-15	8.13447e-13
PSEN1	14q24.2	0.27	3.9e-15	8.13447e-13
RANBP2	2q13	0.27	3.9e-15	8.13447e-13
TBX15	1p12	0.27	3.9e-15	8.13447e-13
ZNF721	4p16.3	0.27	3.9e-15	8.13447e-13
ZNF148	3q21.2	0.27	3.9e-15	8.13447e-13
VEZF1	17q22	0.27	3.9e-15	8.13447e-13
SLMAP	3p14.3	0.27	3.9e-15	8.13447e-13
MAP4K3	2p22.1	0.27	3.9e-15	8.13447e-13
TNKS	8p23.1	0.27	3.9e-15	8.13447e-13
DCAF5	14q24.1	0.27	3.9e-15	8.13447e-13
LATS1	6q25.1	0.27	3.9e-15	8.13447e-13
UTP14C	13q14.3	0.27	3.9e-15	8.13447e-13
NUAK1	12q23.3	0.27	3.9e-15	8.13447e-13
USP3	15q22.31	0.27	3.9e-15	8.13447e-13
ZNF197	3p21.31	0.27	3.9e-15	8.13447e-13
CORIN	4p12	0.27	3.9e-15	8.13447e-13
ZBTB6	9q33.2	0.27	3.9e-15	8.13447e-13
FAM114A2	5q33.2	0.27	3.9e-15	8.13447e-13
MAN1A2	1p12	0.27	3.9e-15	8.13447e-13
SPIN1	9q22.1	0.27	3.9e-15	8.13447e-13
MAP4K5	14q22.1	0.27	3.9e-15	8.13447e-13
CCDC36	3p21.31	0.27	3.9e-15	8.13447e-13
ZDHHC21	9p22.3	0.27	3.9e-15	8.13447e-13
VWA2	10q25.3	0.27	3.9e-15	8.13447e-13
EIF2AK4	15q15.1	0.27	3.9e-15	8.13447e-13
PHC3	3q26.2	0.27	3.9e-15	8.13447e-13
PREX2	8q13.2	0.27	3.9e-15	8.13447e-13
SBF2	11p15.4	0.27	3.9e-15	8.13447e-13
DCTN4	5q33.1	0.27	3.9e-15	8.13447e-13
DNAJC27	2p23.3	0.27	3.9e-15	8.13447e-13
CAB39	2q37.1	0.27	3.9e-15	8.13447e-13
PARD3B	2q33.3	0.27	3.9e-15	8.13447e-13
2018-09-10	2q13	0.27	3.9e-15	8.13447e-13
SMIM15	5q12.1	0.27	3.9e-15	8.13447e-13
CSNK1G1	15q22.31	0.27	3.9e-15	8.13447e-13
ASPN	9q22.31	0.27	3.9e-15	8.13447e-13
MTMR10	15q13.3	0.27	3.9e-15	8.13447e-13
ZNF844	19p13.2	0.27	3.9e-15	8.13447e-13
PBRM1	3p21.1	0.27	3.9e-15	8.13447e-13
RGPD4	2q12.3	0.27	3.9e-15	8.13447e-13
BDP1	5q13.2	0.27	3.9e-15	8.13447e-13
CLASP2	3p22.3	0.27	3.9e-15	8.13447e-13
MYO5C	15q21.2	0.27	3.9e-15	8.13447e-13
UBXN4	2q21.3	0.27	3.9e-15	8.13447e-13
TTC28	22q12.1	0.27	3.9e-15	8.13447e-13
ZNF253	19p13.11	0.27	3.9e-15	8.13447e-13
YLPM1	14q24.3	0.27	3.9e-15	8.13447e-13
MORC3	21q22.12	0.27	3.9e-15	8.13447e-13
RGMB	5q15	0.27	3.9e-15	8.13447e-13
NAA30	14q22.3	0.27	3.9e-15	8.13447e-13
MIB1	18q11.2	0.27	3.9e-15	8.13447e-13
NAALADL2	3q26.31	0.27	3.9e-15	8.13447e-13
SETBP1	18q12.3	0.27	3.9e-15	8.13447e-13
FBXL5	4p15.32	0.27	3.9e-15	8.13447e-13
TTC30A	2q31.2	0.27	3.9e-15	8.13447e-13
ZBTB11	3q12.3	0.27	3.9e-15	8.13447e-13
TMTC3	12q21.32	0.27	3.9e-15	8.13447e-13
EPB41L4A	5q22.1-q22.2	0.27	3.9e-15	8.13447e-13
RFTN2	2q33.1	0.27	3.9e-15	8.13447e-13
AMPD2	1p13.3	-0.26	4.2e-14	7.26369e-12
DDRGK1	20p13	-0.26	4.2e-14	7.26369e-12
LRRC61	7q36.1	-0.26	4.2e-14	7.26369e-12
BCS1L	2q35	-0.26	4.2e-14	7.26369e-12
C21ORF2	21q22.3	-0.26	4.2e-14	7.26369e-12
CALM3	19q13.32	-0.26	4.2e-14	7.26369e-12
CDC25A	3p21.31	-0.26	4.2e-14	7.26369e-12
DHODH	16q22.2	-0.26	4.2e-14	7.26369e-12
EIF5A	17p13.1	-0.26	4.2e-14	7.26369e-12
FANCE	6p21.31	-0.26	4.2e-14	7.26369e-12
FUS	16p11.2	-0.26	4.2e-14	7.26369e-12
GCDH	19p13.13	-0.26	4.2e-14	7.26369e-12
HRAS	11p15.5	-0.26	4.2e-14	7.26369e-12
CC2D1B	1p32.3	-0.26	4.2e-14	7.26369e-12
IMPA2	18p11.21	-0.26	4.2e-14	7.26369e-12
INCENP	11q12.3	-0.26	4.2e-14	7.26369e-12
IRAK1	Xq28	-0.26	4.2e-14	7.26369e-12
JAG2	14q32.33	-0.26	4.2e-14	7.26369e-12
KIF22	16p11.2	-0.26	4.2e-14	7.26369e-12
LRCH4	7q22.1	-0.26	4.2e-14	7.26369e-12
LTBR	12p13.31	-0.26	4.2e-14	7.26369e-12
MCM3	6p12.2	-0.26	4.2e-14	7.26369e-12
MSH5	6p21.33	-0.26	4.2e-14	7.26369e-12
CENPX	17q25.3	-0.26	4.2e-14	7.26369e-12
CNOT3	19q13.42	-0.26	4.2e-14	7.26369e-12
NUCB1	19q13.33	-0.26	4.2e-14	7.26369e-12
POLR2I	19q13.12	-0.26	4.2e-14	7.26369e-12
PRKCSH	19p13.2	-0.26	4.2e-14	7.26369e-12
PSMB6	17p13.2	-0.26	4.2e-14	7.26369e-12
PSMB10	16q22.1	-0.26	4.2e-14	7.26369e-12
PSMD13	11p15.5	-0.26	4.2e-14	7.26369e-12
PTBP1	19p13.3	-0.26	4.2e-14	7.26369e-12
RAD23A	19p13.13	-0.26	4.2e-14	7.26369e-12
SLC4A2	7q36.1	-0.26	4.2e-14	7.26369e-12
SNRPA	19q13.2	-0.26	4.2e-14	7.26369e-12
ST14	11q24.3	-0.26	4.2e-14	7.26369e-12
UBE2G2	21q22.3	-0.26	4.2e-14	7.26369e-12
NELFA	4p16.3	-0.26	4.2e-14	7.26369e-12
AIMP2	7p22.1	-0.26	4.2e-14	7.26369e-12
SF3A2	19p13.3	-0.26	4.2e-14	7.26369e-12
SYMPK	19q13.32	-0.26	4.2e-14	7.26369e-12
RUVBL1	3q21.3	-0.26	4.2e-14	7.26369e-12
H1FX	3q21.3	-0.26	4.2e-14	7.26369e-12
RPS6KA4	11q13.1	-0.26	4.2e-14	7.26369e-12
ARHGEF1	19q13.2	-0.26	4.2e-14	7.26369e-12
CTDP1	18q23	-0.26	4.2e-14	7.26369e-12
LPAR2	19p13.11	-0.26	4.2e-14	7.26369e-12
RAB11B	19p13.2	-0.26	4.2e-14	7.26369e-12
TROAP	12q13.12	-0.26	4.2e-14	7.26369e-12
TNK2	3q29	-0.26	4.2e-14	7.26369e-12
ALG3	3q27.1	-0.26	4.2e-14	7.26369e-12
SMYD5	2p13.2	-0.26	4.2e-14	7.26369e-12
CHERP	19p13.11	-0.26	4.2e-14	7.26369e-12
ANP32B	9q22.33	-0.26	4.2e-14	7.26369e-12
TBL3	16p13.3	-0.26	4.2e-14	7.26369e-12
CNPY3	6p21.1	-0.26	4.2e-14	7.26369e-12
FRS3	6p21.1	-0.26	4.2e-14	7.26369e-12
PNPLA6	19p13.2	-0.26	4.2e-14	7.26369e-12
FASTK	7q36.1	-0.26	4.2e-14	7.26369e-12
POP1	8q22.2	-0.26	4.2e-14	7.26369e-12
PKP3	11p15.5	-0.26	4.2e-14	7.26369e-12
MIB2	1p36.33	-0.26	4.2e-14	7.26369e-12
LINC00634	22q13.2	-0.26	4.2e-14	7.26369e-12
NRBP2	8q24.3	-0.26	4.2e-14	7.26369e-12
YIPF2	19p13.2	-0.26	4.2e-14	7.26369e-12
LRFN4	11q13.2	-0.26	4.2e-14	7.26369e-12
NDUFAF5	20p12.1	-0.26	4.2e-14	7.26369e-12
OGFOD2	12q24.31	-0.26	4.2e-14	7.26369e-12
WASH3P	15q26.3	-0.26	4.2e-14	7.26369e-12
FDX1L	19p13.2	-0.26	4.2e-14	7.26369e-12
LOC407835	7q32.1	-0.26	4.2e-14	7.26369e-12
NACC1	19p13.13	-0.26	4.2e-14	7.26369e-12
MFSD3	8q24.3	-0.26	4.2e-14	7.26369e-12
DTX2	7q11.23	-0.26	4.2e-14	7.26369e-12
MED25	19q13.33	-0.26	4.2e-14	7.26369e-12
RHPN1	8q24.3	-0.26	4.2e-14	7.26369e-12
SPC24	19p13.2	-0.26	4.2e-14	7.26369e-12
LOC148413	1p36.33	-0.26	4.2e-14	7.26369e-12
FAM110A	20p13	-0.26	4.2e-14	7.26369e-12
PAM16	16p13.3	-0.26	4.2e-14	7.26369e-12
NOSIP	19q13.33	-0.26	4.2e-14	7.26369e-12
HDAC10	22q13.33	-0.26	4.2e-14	7.26369e-12
ZNF414	19p13.2	-0.26	4.2e-14	7.26369e-12
ZNF341	20q11.22	-0.26	4.2e-14	7.26369e-12
RELT	11q13.4	-0.26	4.2e-14	7.26369e-12
LOC642846	12p13.31	-0.26	4.2e-14	7.26369e-12
C21ORF58	21q22.3	-0.26	4.2e-14	7.26369e-12
TEDC1	14q32.33	-0.26	4.2e-14	7.26369e-12
FBXW5	9q34.3	-0.26	4.2e-14	7.26369e-12
DDX49	19p13.11	-0.26	4.2e-14	7.26369e-12
FAM53A	4p16.3	-0.26	4.2e-14	7.26369e-12
TMED9	5q35.3	-0.26	4.2e-14	7.26369e-12
DUS2	16q22.1	-0.26	4.2e-14	7.26369e-12
CLN6	15q23	-0.26	4.2e-14	7.26369e-12
MAP1S	19p13.11	-0.26	4.2e-14	7.26369e-12
PRR5	22q13.31	-0.26	4.2e-14	7.26369e-12
NPLOC4	17q25.3	-0.26	4.2e-14	7.26369e-12
NINL	20p11.21	-0.26	4.2e-14	7.26369e-12
LIN37	19q13.12	-0.26	4.2e-14	7.26369e-12
RRS1	8q13.1	-0.26	4.2e-14	7.26369e-12
ORC6	16q11.2	-0.26	4.2e-14	7.26369e-12
HSPBP1	19q13.42	-0.26	4.2e-14	7.26369e-12
BREA2	8q24.3	-0.26	4.2e-14	7.26369e-12
SPHK2	19q13.33	-0.26	4.2e-14	7.26369e-12
HMCES	3q21.3	-0.26	4.2e-14	7.26369e-12
CMC2	16q23.2	-0.26	4.2e-14	7.26369e-12
XAB2	19p13.2	-0.26	4.2e-14	7.26369e-12
ZNF512B	20q13.33	-0.26	4.2e-14	7.26369e-12
LRFN1	19q13.2	-0.26	4.2e-14	7.26369e-12
R3HDM4	19p13.3	-0.26	4.2e-14	7.26369e-12
TBC1D10B	16p11.2	-0.26	4.2e-14	7.26369e-12
OPLAH	8q24.3	-0.26	4.2e-14	7.26369e-12
NUDT14	14q32.33	-0.26	4.2e-14	7.26369e-12
PRELID1	5q35.3	-0.26	4.2e-14	7.26369e-12
RAVER1	19p13.2	-0.26	4.2e-14	7.26369e-12
MFSD2B	2p23.3	-0.26	4.2e-14	7.26369e-12
BABAM1	19p13.11	-0.26	4.2e-14	7.26369e-12
MRPL55	1q42.13	-0.26	4.2e-14	7.26369e-12
TEN1	17q25.1	-0.26	4.2e-14	7.26369e-12
NSUN5P2	7q11.23	-0.26	4.2e-14	7.26369e-12
DUS1L	17q25.3	-0.26	4.2e-14	7.26369e-12
MLST8	16p13.3	-0.26	4.2e-14	7.26369e-12
NARFL	16p13.3	-0.26	4.2e-14	7.26369e-12
MRPS5	2q11.1	-0.26	4.2e-14	7.26369e-12
ACD	16q22.1	-0.26	4.2e-14	7.26369e-12
RTN4R	22q11.21	-0.26	4.2e-14	7.26369e-12
ATF1	12q13.12	0.26	4.2e-14	7.26369e-12
BACH1	21q21.3	0.26	4.2e-14	7.26369e-12
BMI1	10p12.2	0.26	4.2e-14	7.26369e-12
CDH6	5p13.3	0.26	4.2e-14	7.26369e-12
COL3A1	2q32.2	0.26	4.2e-14	7.26369e-12
DDX3X	Xp11.4	0.26	4.2e-14	7.26369e-12
DMXL1	5q23.1	0.26	4.2e-14	7.26369e-12
DYNC1I2	2q31.1	0.26	4.2e-14	7.26369e-12
F2R	5q13.3	0.26	4.2e-14	7.26369e-12
FOXA1	14q21.1	0.26	4.2e-14	7.26369e-12
HNRNPH2	Xq22.1	0.26	4.2e-14	7.26369e-12
IGBP1	Xq13.1	0.26	4.2e-14	7.26369e-12
LAMA2	6q22.33	0.26	4.2e-14	7.26369e-12
ABLIM1	10q25.3	0.26	4.2e-14	7.26369e-12
MCC	5q22.2	0.26	4.2e-14	7.26369e-12
ALDH6A1	14q24.3	0.26	4.2e-14	7.26369e-12
PCDH7	4p15.1	0.26	4.2e-14	7.26369e-12
CDK17	12q23.1	0.26	4.2e-14	7.26369e-12
PTPRE	10q26.2	0.26	4.2e-14	7.26369e-12
RAB5B	12q13.2	0.26	4.2e-14	7.26369e-12
REST	4q12	0.26	4.2e-14	7.26369e-12
CXCL12	10q11.21	0.26	4.2e-14	7.26369e-12
SOS2	14q21.3	0.26	4.2e-14	7.26369e-12
SPARC	5q33.1	0.26	4.2e-14	7.26369e-12
TGFBR2	3p24.1	0.26	4.2e-14	7.26369e-12
SEC62	3q26.2	0.26	4.2e-14	7.26369e-12
NCOA4	10q11.22	0.26	4.2e-14	7.26369e-12
OIP5-AS1	15q15.1	0.26	4.2e-14	7.26369e-12
SPARCL1	4q22.1	0.26	4.2e-14	7.26369e-12
AGPS	2q31.2	0.26	4.2e-14	7.26369e-12
AP3B1	5q14.1	0.26	4.2e-14	7.26369e-12
NCOA1	2p23.3	0.26	4.2e-14	7.26369e-12
FPGT	1p31.1	0.26	4.2e-14	7.26369e-12
SH3PXD2A	10q24.33	0.26	4.2e-14	7.26369e-12
SUSD6	14q24.1	0.26	4.2e-14	7.26369e-12
ZNF518A	10q24.1	0.26	4.2e-14	7.26369e-12
AKAP9	7q21.2	0.26	4.2e-14	7.26369e-12
PATJ	1p31.3	0.26	4.2e-14	7.26369e-12
YAP1	11q22.1	0.26	4.2e-14	7.26369e-12
ZNF268	12q24.33	0.26	4.2e-14	7.26369e-12
ST8SIA6	10p12.33	0.26	4.2e-14	7.26369e-12
ACER2	9p22.1	0.26	4.2e-14	7.26369e-12
HMBOX1	8p21.1-p12	0.26	4.2e-14	7.26369e-12
SCRN3	2q31.1	0.26	4.2e-14	7.26369e-12
ZNF699	19p13.2	0.26	4.2e-14	7.26369e-12
MIGA1	1p31.1	0.26	4.2e-14	7.26369e-12
LNPK	2q31.1	0.26	4.2e-14	7.26369e-12
CRIM1	2p22.2	0.26	4.2e-14	7.26369e-12
CHST15	10q26.13	0.26	4.2e-14	7.26369e-12
RAB8B	15q22.2	0.26	4.2e-14	7.26369e-12
SMIM3	5q33.1	0.26	4.2e-14	7.26369e-12
TTC30B	2q31.2	0.26	4.2e-14	7.26369e-12
RMDN2	2p22.2	0.26	4.2e-14	7.26369e-12
WDR44	Xq24	0.26	4.2e-14	7.26369e-12
TMEM106B	7p21.3	0.26	4.2e-14	7.26369e-12
GIN1	5q21.1	0.26	4.2e-14	7.26369e-12
AGGF1	5q13.3	0.26	4.2e-14	7.26369e-12
SHQ1	3p13	0.26	4.2e-14	7.26369e-12
APPL2	12q23.3	0.26	4.2e-14	7.26369e-12
VEZT	12q22	0.26	4.2e-14	7.26369e-12
SEC31A	4q21.22	0.26	4.2e-14	7.26369e-12
SCYL2	12q23.1	0.26	4.2e-14	7.26369e-12
PLA2R1	2q24.2	0.26	4.2e-14	7.26369e-12
PCNX1	14q24.2	0.26	4.2e-14	7.26369e-12
DHX32	10q26.2	0.26	4.2e-14	7.26369e-12
USP33	1p31.1	0.26	4.2e-14	7.26369e-12
MON2	12q14.1	0.26	4.2e-14	7.26369e-12
LRCH1	13q14.13-q14.2	0.26	4.2e-14	7.26369e-12
KLHL9	9p21.3	0.26	4.2e-14	7.26369e-12
KLHL4	Xq21.31	0.26	4.2e-14	7.26369e-12
C5ORF51	5p13.1	0.26	4.2e-14	7.26369e-12
C5ORF15	5q31.1	0.26	4.2e-14	7.26369e-12
2018-03-08	10q11.21-q11.22	0.26	4.2e-14	7.26369e-12
NOXRED1	14q24.3	0.26	4.2e-14	7.26369e-12
BIRC6	2p22.3	0.26	4.2e-14	7.26369e-12
TTC8	14q31.3	0.26	4.2e-14	7.26369e-12
ADGRF5	6p12.3	0.26	4.2e-14	7.26369e-12
DIP2B	12q13.12	0.26	4.2e-14	7.26369e-12
SHTN1	10q25.3	0.26	4.2e-14	7.26369e-12
KMT2C	7q36.1	0.26	4.2e-14	7.26369e-12
LNX2	13q12.2	0.26	4.2e-14	7.26369e-12
KIF1BP	10q22.1	0.26	4.2e-14	7.26369e-12
SNX29	16p13.13-p13.12	0.26	4.2e-14	7.26369e-12
ZFAND4	10q11.22	0.26	4.2e-14	7.26369e-12
C16ORF72	16p13.2	0.26	4.2e-14	7.26369e-12
SLC30A5	5q13.1-q13.2	0.26	4.2e-14	7.26369e-12
BIRC5	17q25.3	-0.25	4e-13	5.68166e-11
ASL	7q11.21	-0.25	4e-13	5.68166e-11
ATP6V0B	1p34.1	-0.25	4e-13	5.68166e-11
FUK	16q22.1	-0.25	4e-13	5.68166e-11
CENPA	2p23.3	-0.25	4e-13	5.68166e-11
SLC25A10	17q25.3	-0.25	4e-13	5.68166e-11
CTRL	16q22.1	-0.25	4e-13	5.68166e-11
E4F1	16p13.3	-0.25	4e-13	5.68166e-11
NR2F6	19p13.11	-0.25	4e-13	5.68166e-11
FEN1	11q12.2	-0.25	4e-13	5.68166e-11
FGD1	Xp11.22	-0.25	4e-13	5.68166e-11
FOXM1	12p13.33	-0.25	4e-13	5.68166e-11
GUK1	1q42.13	-0.25	4e-13	5.68166e-11
HMBS	11q23.3	-0.25	4e-13	5.68166e-11
PRMT2	21q22.3	-0.25	4e-13	5.68166e-11
IDH3G	Xq28	-0.25	4e-13	5.68166e-11
FOXK2	17q25.3	-0.25	4e-13	5.68166e-11
LSS	21q22.3	-0.25	4e-13	5.68166e-11
UQCC3	11q12.3	-0.25	4e-13	5.68166e-11
POLD2	7p13	-0.25	4e-13	5.68166e-11
POLR2E	19p13.3	-0.25	4e-13	5.68166e-11
MAP4K2	11q13.1	-0.25	4e-13	5.68166e-11
RPN1	3q21.3	-0.25	4e-13	5.68166e-11
RRBP1	20p12.1	-0.25	4e-13	5.68166e-11
SRSF2	17q25.1	-0.25	4e-13	5.68166e-11
SNRPD1	18q11.2	-0.25	4e-13	5.68166e-11
TBCD	17q25.3	-0.25	4e-13	5.68166e-11
TRPM2	21q22.3	-0.25	4e-13	5.68166e-11
TUFM	16p11.2	-0.25	4e-13	5.68166e-11
TULP1	6p21.31	-0.25	4e-13	5.68166e-11
NR1H2	19q13.33	-0.25	4e-13	5.68166e-11
ZFPL1	11q13.1	-0.25	4e-13	5.68166e-11
ZNF74	22q11.21	-0.25	4e-13	5.68166e-11
NOC2LP2	2q21.1	-0.25	4e-13	5.68166e-11
ABHD16A	6p21.33	-0.25	4e-13	5.68166e-11
F8A1	Xq28	-0.25	4e-13	5.68166e-11
UBL4A	Xq28	-0.25	4e-13	5.68166e-11
PDXK	21q22.3	-0.25	4e-13	5.68166e-11
SSNA1	9q34.3	-0.25	4e-13	5.68166e-11
DGAT1	8q24.3	-0.25	4e-13	5.68166e-11
UBE2M	19q13.43	-0.25	4e-13	5.68166e-11
CYTH1	17q25.3	-0.25	4e-13	5.68166e-11
EFTUD2	17q21.31	-0.25	4e-13	5.68166e-11
RECQL5	17q25.1	-0.25	4e-13	5.68166e-11
HOMER3	19p13.11	-0.25	4e-13	5.68166e-11
ATP5J2	7q22.1	-0.25	4e-13	5.68166e-11
NUP93	16q13	-0.25	4e-13	5.68166e-11
KMT2B	19q13.12	-0.25	4e-13	5.68166e-11
PIEZO1	16q24.3	-0.25	4e-13	5.68166e-11
RBBP8NL	20q13.33	-0.25	4e-13	5.68166e-11
TOM1	22q12.3	-0.25	4e-13	5.68166e-11
PREB	2p23.3	-0.25	4e-13	5.68166e-11
PDIA6	2p25.1	-0.25	4e-13	5.68166e-11
BCAP31	Xq28	-0.25	4e-13	5.68166e-11
MAEA	4p16.3	-0.25	4e-13	5.68166e-11
ARPC1A	7q22.1	-0.25	4e-13	5.68166e-11
MRPL28	16p13.3	-0.25	4e-13	5.68166e-11
CCT7	2p13.2	-0.25	4e-13	5.68166e-11
SH2B2	7q22.1	-0.25	4e-13	5.68166e-11
TOMM34	20q13.12	-0.25	4e-13	5.68166e-11
CLASRP	19q13.32	-0.25	4e-13	5.68166e-11
CDC42EP1	22q13.1	-0.25	4e-13	5.68166e-11
PTP4A3	8q24.3	-0.25	4e-13	5.68166e-11
COPE	19p13.11	-0.25	4e-13	5.68166e-11
TWF2	3p21.2	-0.25	4e-13	5.68166e-11
MYPOP	19q13.32	-0.25	4e-13	5.68166e-11
ZNF576	19q13.31	-0.25	4e-13	5.68166e-11
B3GNT4	12q24.31	-0.25	4e-13	5.68166e-11
CORO7	16p13.3	-0.25	4e-13	5.68166e-11
NPEPL1	20q13.32	-0.25	4e-13	5.68166e-11
KLHL36	16q24.1	-0.25	4e-13	5.68166e-11
CDCA5	11q13.1	-0.25	4e-13	5.68166e-11
SMIM12	1p34.3	-0.25	4e-13	5.68166e-11
PBX4	19p13.11	-0.25	4e-13	5.68166e-11
THAP7	22q11.21	-0.25	4e-13	5.68166e-11
B3GNTL1	17q25.3	-0.25	4e-13	5.68166e-11
CCDC130	19p13.13	-0.25	4e-13	5.68166e-11
KLHDC3	6p21.1	-0.25	4e-13	5.68166e-11
NSDHL	Xq28	-0.25	4e-13	5.68166e-11
MTERF3	8q22.1	-0.25	4e-13	5.68166e-11
FAHD2A	2q11.1	-0.25	4e-13	5.68166e-11
TBC1D7	6p24.1	-0.25	4e-13	5.68166e-11
SCAND1	20q11.23	-0.25	4e-13	5.68166e-11
CD320	19p13.2	-0.25	4e-13	5.68166e-11
CUTA	6p21.32	-0.25	4e-13	5.68166e-11
LSR	19q13.12	-0.25	4e-13	5.68166e-11
NEURL4	17p13.1	-0.25	4e-13	5.68166e-11
CDPF1	22q13.31	-0.25	4e-13	5.68166e-11
CCDC142	2p13.1	-0.25	4e-13	5.68166e-11
ZDHHC12	9q34.11	-0.25	4e-13	5.68166e-11
MIGA2	9q34.11	-0.25	4e-13	5.68166e-11
FUOM	10q26.3	-0.25	4e-13	5.68166e-11
PIMREG	17p13.2	-0.25	4e-13	5.68166e-11
INO80E	16p11.2	-0.25	4e-13	5.68166e-11
MIER2	19p13.3	-0.25	4e-13	5.68166e-11
C16ORF91	16p13.3	-0.25	4e-13	5.68166e-11
GNB1L	22q11.21	-0.25	4e-13	5.68166e-11
WDR74	11q12.3	-0.25	4e-13	5.68166e-11
GATAD2A	19p13.11	-0.25	4e-13	5.68166e-11
REX1BD	19p13.11	-0.25	4e-13	5.68166e-11
C9ORF40	9q21.13	-0.25	4e-13	5.68166e-11
ANKZF1	2q35	-0.25	4e-13	5.68166e-11
SCARNA12	12p13.31	-0.25	4e-13	5.68166e-11
ABCF3	3q27.1	-0.25	4e-13	5.68166e-11
VAC14	16q22.1-q22.2	-0.25	4e-13	5.68166e-11
CTNNBL1	20q11.23	-0.25	4e-13	5.68166e-11
ARHGAP45	19p13.3	-0.25	4e-13	5.68166e-11
FKBP8	19p13.11	-0.25	4e-13	5.68166e-11
SLC2A4RG	20q13.33	-0.25	4e-13	5.68166e-11
ZFP41	8q24.3	-0.25	4e-13	5.68166e-11
PDXP	22q13.1	-0.25	4e-13	5.68166e-11
ABCC10	6p21.1	-0.25	4e-13	5.68166e-11
ZNF628	19q13.42	-0.25	4e-13	5.68166e-11
ATP13A1	19p13.11	-0.25	4e-13	5.68166e-11
ISY1	3q21.3	-0.25	4e-13	5.68166e-11
DHX37	12q24.31	-0.25	4e-13	5.68166e-11
GADD45GIP1	19p13.13	-0.25	4e-13	5.68166e-11
LSM2	6p21.33	-0.25	4e-13	5.68166e-11
PRDX5	11q13.1	-0.25	4e-13	5.68166e-11
POC1A	3p21.2	-0.25	4e-13	5.68166e-11
SH2B1	16p11.2	-0.25	4e-13	5.68166e-11
MBLAC1	7q22.1	-0.25	4e-13	5.68166e-11
TIMM10	11q12.1	-0.25	4e-13	5.68166e-11
AKAP8L	19p13.12	-0.25	4e-13	5.68166e-11
LINC01816	2p13.3	-0.25	4e-13	5.68166e-11
HTRA2	2p13.1	-0.25	4e-13	5.68166e-11
ALDH16A1	19q13.33	-0.25	4e-13	5.68166e-11
TJAP1	6p21.1	-0.25	4e-13	5.68166e-11
C19ORF47	19q13.2	-0.25	4e-13	5.68166e-11
CCZ1P-OR7E38P	7q21.3	-0.25	4e-13	5.68166e-11
NXT1	20p11.21	-0.25	4e-13	5.68166e-11
PACSIN3	11p11.2	-0.25	4e-13	5.68166e-11
ANAPC2	9q34.3	-0.25	4e-13	5.68166e-11
IL4I1	19q13.33	-0.25	4e-13	5.68166e-11
ZNRD1	6p22.1	-0.25	4e-13	5.68166e-11
STOML2	9p13.3	-0.25	4e-13	5.68166e-11
CEMP1	16p13.3	-0.25	4e-13	5.68166e-11
GPATCH3	1p36.11	-0.25	4e-13	5.68166e-11
ZNF335	20q13.12	-0.25	4e-13	5.68166e-11
C8ORF33	8q24.3	-0.25	4e-13	5.68166e-11
LRRC15	3q29	0.25	4e-13	5.68166e-11
KLF9	9q21.12	0.25	4e-13	5.68166e-11
CCNT1	12q13.11-q13.12	0.25	4e-13	5.68166e-11
CCNT2	2q21.3	0.25	4e-13	5.68166e-11
SCARB2	4q21.1	0.25	4e-13	5.68166e-11
ENTPD1	10q24.1	0.25	4e-13	5.68166e-11
COL1A2	7q21.3	0.25	4e-13	5.68166e-11
COL4A5	Xq22.3	0.25	4e-13	5.68166e-11
ATF2	2q31.1	0.25	4e-13	5.68166e-11
CSNK1A1	5q32	0.25	4e-13	5.68166e-11
DAB2	5p13.1	0.25	4e-13	5.68166e-11
DPYSL3	5q32	0.25	4e-13	5.68166e-11
EIF4G2	11p15.4	0.25	4e-13	5.68166e-11
EPS15	1p32.3	0.25	4e-13	5.68166e-11
ETV1	7p21.2	0.25	4e-13	5.68166e-11
F13A1	6p25.1	0.25	4e-13	5.68166e-11
FOXO1	13q14.11	0.25	4e-13	5.68166e-11
HGF	7q21.11	0.25	4e-13	5.68166e-11
MIER3	5q11.2	0.25	4e-13	5.68166e-11
IGF1	12q23.2	0.25	4e-13	5.68166e-11
INHBA	7p14.1	0.25	4e-13	5.68166e-11
FAM151B	5q14.1	0.25	4e-13	5.68166e-11
MAN2A1	5q21.3	0.25	4e-13	5.68166e-11
MKLN1	7q32.3	0.25	4e-13	5.68166e-11
ATP8B1	18q21.31	0.25	4e-13	5.68166e-11
SMIM14	4p14	0.25	4e-13	5.68166e-11
PTGFRN	1p13.1	0.25	4e-13	5.68166e-11
PTPRB	12q15	0.25	4e-13	5.68166e-11
RP2	Xp11.3	0.25	4e-13	5.68166e-11
SLIT3	5q34-q35.1	0.25	4e-13	5.68166e-11
DYNLT3	Xp11.4	0.25	4e-13	5.68166e-11
TGFB3	14q24.3	0.25	4e-13	5.68166e-11
ZNF14	19p13.11	0.25	4e-13	5.68166e-11
ZNF143	11p15.4	0.25	4e-13	5.68166e-11
ZNF189	9q31.1	0.25	4e-13	5.68166e-11
ZKSCAN8	6p22.1	0.25	4e-13	5.68166e-11
ZNF214	11p15.4	0.25	4e-13	5.68166e-11
LUZP1	1p36.12	0.25	4e-13	5.68166e-11
MFAP5	12p13.31	0.25	4e-13	5.68166e-11
NRIP1	21q11.2-q21.1	0.25	4e-13	5.68166e-11
GALNT4	12q21.33	0.25	4e-13	5.68166e-11
IQGAP1	15q26.1	0.25	4e-13	5.68166e-11
ATG12	5q22.3	0.25	4e-13	5.68166e-11
MARF1	16p13.11	0.25	4e-13	5.68166e-11
BCLAF1	6q23.3	0.25	4e-13	5.68166e-11
RAD50	5q31.1	0.25	4e-13	5.68166e-11
TRIM13	13q14.2	0.25	4e-13	5.68166e-11
DENND4A	15q22.31	0.25	4e-13	5.68166e-11
ERLIN1	10q24.31	0.25	4e-13	5.68166e-11
EXOC5	14q22.3	0.25	4e-13	5.68166e-11
SEC24A	5q31.1	0.25	4e-13	5.68166e-11
PAPOLA	14q32.2	0.25	4e-13	5.68166e-11
PRDX3	10q26.11	0.25	4e-13	5.68166e-11
WDFY3-AS2	4q21.23	0.25	4e-13	5.68166e-11
ZNF426	19p13.2	0.25	4e-13	5.68166e-11
ZNF322	6p22.2	0.25	4e-13	5.68166e-11
GSTCD	4q24	0.25	4e-13	5.68166e-11
ARHGAP28	18p11.31	0.25	4e-13	5.68166e-11
SVEP1	9q31.3	0.25	4e-13	5.68166e-11
WDR89	14q23.2	0.25	4e-13	5.68166e-11
WDR26	1q42.11-q42.12	0.25	4e-13	5.68166e-11
PDGFD	11q22.3	0.25	4e-13	5.68166e-11
ERCC6L2	9q22.32	0.25	4e-13	5.68166e-11
ZNF597	16p13.3	0.25	4e-13	5.68166e-11
ZC3H6	2q14.1	0.25	4e-13	5.68166e-11
OSBPL8	12q21.2	0.25	4e-13	5.68166e-11
KCTD12	13q22.3	0.25	4e-13	5.68166e-11
DPY19L3	19q13.11	0.25	4e-13	5.68166e-11
PDE11A	2q31.2	0.25	4e-13	5.68166e-11
SGIP1	1p31.3	0.25	4e-13	5.68166e-11
RAPGEF6	5q31.1	0.25	4e-13	5.68166e-11
CIPC	14q24.3	0.25	4e-13	5.68166e-11
PPP4R2	3p13	0.25	4e-13	5.68166e-11
ZCCHC10	5q31.1	0.25	4e-13	5.68166e-11
VPS13C	15q22.2	0.25	4e-13	5.68166e-11
PXK	3p14.3	0.25	4e-13	5.68166e-11
STX17	9q31.1	0.25	4e-13	5.68166e-11
PHIP	6q14.1	0.25	4e-13	5.68166e-11
UACA	15q23	0.25	4e-13	5.68166e-11
RNLS	10q23.31	0.25	4e-13	5.68166e-11
SYNJ2BP	14q24.2	0.25	4e-13	5.68166e-11
SLC39A9	14q24.1	0.25	4e-13	5.68166e-11
CSGALNACT2	10q11.21	0.25	4e-13	5.68166e-11
MAML3	4q31.1	0.25	4e-13	5.68166e-11
AAK1	2p13.3	0.25	4e-13	5.68166e-11
PNRC2	1p36.11	0.25	4e-13	5.68166e-11
ELL2	5q15	0.25	4e-13	5.68166e-11
AP5M1	14q22.3	0.25	4e-13	5.68166e-11
TMEM184C	4q31.23	0.25	4e-13	5.68166e-11
TMEM30A	6q14.1	0.25	4e-13	5.68166e-11
VWA8	13q14.11	0.25	4e-13	5.68166e-11
TTLL5	14q24.3	0.25	4e-13	5.68166e-11
ZNF619	3p22.1	0.25	4e-13	5.68166e-11
GPD1L	3p22.3	0.25	4e-13	5.68166e-11
EXOC6B	2p13.2	0.25	4e-13	5.68166e-11
MED13L	12q24.21	0.25	4e-13	5.68166e-11
SLC44A1	9q31.1-q31.2	0.25	4e-13	5.68166e-11
CCNDBP1	15q15.2	0.25	4e-13	5.68166e-11
BBX	3q13.12	0.25	4e-13	5.68166e-11
CERS6	2q24.3	0.25	4e-13	5.68166e-11
SLC39A10	2q32.3	0.25	4e-13	5.68166e-11
CYP20A1	2q33.2	0.25	4e-13	5.68166e-11
SHROOM4	Xp11.22	0.25	4e-13	5.68166e-11
KCTD16	5q31.3	0.25	4e-13	5.68166e-11
ZNF616	19q13.41	0.25	4e-13	5.68166e-11
ARRDC3	5q14.3	0.25	4e-13	5.68166e-11
PRMT9	4q31.23	0.25	4e-13	5.68166e-11
INIP	9q32	0.25	4e-13	5.68166e-11
LRIG1	3p14.1	0.25	4e-13	5.68166e-11
GIGYF2	2q37.1	0.25	4e-13	5.68166e-11
TOR1AIP1	1q25.2	0.25	4e-13	5.68166e-11
ZNF720	16p11.2	0.25	4e-13	5.68166e-11
WDR20	14q32.31	0.25	4e-13	5.68166e-11
ZNF585B	19q13.12	0.25	4e-13	5.68166e-11
RANBP6	9p24.1	0.25	4e-13	5.68166e-11
MLH3	14q24.3	0.25	4e-13	5.68166e-11
FAM114A1	4p14	0.25	4e-13	5.68166e-11
KLHL20	1q25.1	0.25	4e-13	5.68166e-11
R3HCC1L	10q24.2	0.25	4e-13	5.68166e-11
TSTD2	9q22.33	0.25	4e-13	5.68166e-11
TMOD3	15q21.2	0.25	4e-13	5.68166e-11
HSPA12A	10q25.3	0.25	4e-13	5.68166e-11
SLC40A1	2q32.2	0.25	4e-13	5.68166e-11
TMED7-TICAM2	5q22.3	0.25	4e-13	5.68166e-11
FTX	Xq13.2	0.25	4e-13	5.68166e-11
IKZF5	10q26.13	0.25	4e-13	5.68166e-11
MPP5	14q23.3	0.25	4e-13	5.68166e-11
ZNF791	19p13.13	0.25	4e-13	5.68166e-11
UBR3	2q31.1	0.25	4e-13	5.68166e-11
RAPH1	2q33.2	0.25	4e-13	5.68166e-11
AGER	6p21.32	-0.24	3.5e-12	4.2876e-10
ARHGDIA	17q25.3	-0.24	3.5e-12	4.2876e-10
ASNS	7q21.3	-0.24	3.5e-12	4.2876e-10
ATF4	22q13.1	-0.24	3.5e-12	4.2876e-10
BID	22q11.21	-0.24	3.5e-12	4.2876e-10
CBS	21q22.3	-0.24	3.5e-12	4.2876e-10
CLTA	9p13.3	-0.24	3.5e-12	4.2876e-10
COX4I1	16q24.1	-0.24	3.5e-12	4.2876e-10
CYP27A1	2q35	-0.24	3.5e-12	4.2876e-10
DDX11	12p11.21	-0.24	3.5e-12	4.2876e-10
TYMP	22q13.33	-0.24	3.5e-12	4.2876e-10
EMD	Xq28	-0.24	3.5e-12	4.2876e-10
GAK	4p16.3	-0.24	3.5e-12	4.2876e-10
H2AFZ	4q23	-0.24	3.5e-12	4.2876e-10
HDGF	1q23.1	-0.24	3.5e-12	4.2876e-10
DNAJB2	2q35	-0.24	3.5e-12	4.2876e-10
CRTC2	1q21.3	-0.24	3.5e-12	4.2876e-10
ILF3	19p13.2	-0.24	3.5e-12	4.2876e-10
IMPDH1	7q32.1	-0.24	3.5e-12	4.2876e-10
MLLT1	19p13.3	-0.24	3.5e-12	4.2876e-10
NASP	1p34.1	-0.24	3.5e-12	4.2876e-10
NDUFS6	5p15.33	-0.24	3.5e-12	4.2876e-10
SNU13	22q13.2	-0.24	3.5e-12	4.2876e-10
NOP2	12p13.31	-0.24	3.5e-12	4.2876e-10
PFDN2	1q23.3	-0.24	3.5e-12	4.2876e-10
PPARD	6p21.31	-0.24	3.5e-12	4.2876e-10
PCYT2	17q25.3	-0.24	3.5e-12	4.2876e-10
RPL8	8q24.3	-0.24	3.5e-12	4.2876e-10
SRSF4	1p35.3	-0.24	3.5e-12	4.2876e-10
SH3GL1	19p13.3	-0.24	3.5e-12	4.2876e-10
SSBP4	19p13.11	-0.24	3.5e-12	4.2876e-10
ANKS6	9q22.33	-0.24	3.5e-12	4.2876e-10
TAPBP	6p21.32	-0.24	3.5e-12	4.2876e-10
TCF3	19p13.3	-0.24	3.5e-12	4.2876e-10
VPS72	1q21.3	-0.24	3.5e-12	4.2876e-10
TPD52L2	20q13.33	-0.24	3.5e-12	4.2876e-10
HIRA	22q11.21	-0.24	3.5e-12	4.2876e-10
TNFRSF4	1p36.33	-0.24	3.5e-12	4.2876e-10
TYMS	18p11.32	-0.24	3.5e-12	4.2876e-10
SLC35A2	Xp11.23	-0.24	3.5e-12	4.2876e-10
USF2	19q13.12	-0.24	3.5e-12	4.2876e-10
BRPF1	3p25.3	-0.24	3.5e-12	4.2876e-10
SEM1	7q21.3	-0.24	3.5e-12	4.2876e-10
C21ORF33	21q22.3	-0.24	3.5e-12	4.2876e-10
LZTR1	22q11.21|22q11.1-q11.2	-0.24	3.5e-12	4.2876e-10
TNFRSF25	1p36.31	-0.24	3.5e-12	4.2876e-10
BUD31	7q22.1	-0.24	3.5e-12	4.2876e-10
RNF8	6p21.2	-0.24	3.5e-12	4.2876e-10
GRHPR	9p13.2	-0.24	3.5e-12	4.2876e-10
ASB6	9q34.11	-0.24	3.5e-12	4.2876e-10
STOML1	15q24.1	-0.24	3.5e-12	4.2876e-10
FXR2	17p13.1	-0.24	3.5e-12	4.2876e-10
IPO13	1p34.1	-0.24	3.5e-12	4.2876e-10
NEURL2	20q13.12	-0.24	3.5e-12	4.2876e-10
KEAP1	19p13.2	-0.24	3.5e-12	4.2876e-10
ARPC4	3p25.3	-0.24	3.5e-12	4.2876e-10
TRAP1	16p13.3	-0.24	3.5e-12	4.2876e-10
NDC80	18p11.32	-0.24	3.5e-12	4.2876e-10
MCRS1	12q13.12	-0.24	3.5e-12	4.2876e-10
SIVA1	14q32.33	-0.24	3.5e-12	4.2876e-10
EBP	Xp11.23	-0.24	3.5e-12	4.2876e-10
RASSF1	3p21.31	-0.24	3.5e-12	4.2876e-10
CHEK2	22q12.1	-0.24	3.5e-12	4.2876e-10
MGAT4B	5q35.3	-0.24	3.5e-12	4.2876e-10
U2AF2	19q13.42	-0.24	3.5e-12	4.2876e-10
LOC341056	11q24.1	-0.24	3.5e-12	4.2876e-10
AUNIP	1p36.11	-0.24	3.5e-12	4.2876e-10
DDA1	19p13.11	-0.24	3.5e-12	4.2876e-10
TMUB2	17q21.31	-0.24	3.5e-12	4.2876e-10
C17ORF62	17q25.3	-0.24	3.5e-12	4.2876e-10
IGFLR1	19q13.12	-0.24	3.5e-12	4.2876e-10
WDR59	16q23.1	-0.24	3.5e-12	4.2876e-10
ARMC5	16p11.2	-0.24	3.5e-12	4.2876e-10
LINC00115	1p36.33	-0.24	3.5e-12	4.2876e-10
RABEP2	16p11.2	-0.24	3.5e-12	4.2876e-10
MUS81	11q13.1	-0.24	3.5e-12	4.2876e-10
CPTP	1p36.33	-0.24	3.5e-12	4.2876e-10
PTDSS2	11p15.5	-0.24	3.5e-12	4.2876e-10
TRIM11	1q42.13	-0.24	3.5e-12	4.2876e-10
CABLES2	20q13.33	-0.24	3.5e-12	4.2876e-10
ATP6V1C2	-	-0.24	3.5e-12	4.2876e-10
C19ORF25	19p13.3	-0.24	3.5e-12	4.2876e-10
PODXL2	3q21.3	-0.24	3.5e-12	4.2876e-10
DEF6	6p21.31	-0.24	3.5e-12	4.2876e-10
L3MBTL2	22q13.2	-0.24	3.5e-12	4.2876e-10
MECR	1p35.3	-0.24	3.5e-12	4.2876e-10
MRPL51	12p13.31	-0.24	3.5e-12	4.2876e-10
TIMMDC1	3q13.33	-0.24	3.5e-12	4.2876e-10
FZR1	19p13.3	-0.24	3.5e-12	4.2876e-10
GTSE1	22q13.31	-0.24	3.5e-12	4.2876e-10
CDK5RAP1	20q11.21	-0.24	3.5e-12	4.2876e-10
KMT5C	19q13.42	-0.24	3.5e-12	4.2876e-10
PHF5A	22q13.2	-0.24	3.5e-12	4.2876e-10
LSM10	1p34.3	-0.24	3.5e-12	4.2876e-10
SOWAHD	Xq24	-0.24	3.5e-12	4.2876e-10
DGCR6L	22q11.21	-0.24	3.5e-12	4.2876e-10
UBE2J2	1p36.33	-0.24	3.5e-12	4.2876e-10
CCDC12	3p21.31	-0.24	3.5e-12	4.2876e-10
GAR1	4q25	-0.24	3.5e-12	4.2876e-10
DGCR8	22q11.21	-0.24	3.5e-12	4.2876e-10
ANKRD16	10p15.1	-0.24	3.5e-12	4.2876e-10
DDX56	7p13	-0.24	3.5e-12	4.2876e-10
TMEM102	17p13.1	-0.24	3.5e-12	4.2876e-10
METRNL	17q25.3	-0.24	3.5e-12	4.2876e-10
CC2D1A	19p13.12	-0.24	3.5e-12	4.2876e-10
PAK1IP1	6p24.2	-0.24	3.5e-12	4.2876e-10
TMEM39B	1p35.2	-0.24	3.5e-12	4.2876e-10
ARHGEF10L	1p36.13	-0.24	3.5e-12	4.2876e-10
MRM3	17p13.3	-0.24	3.5e-12	4.2876e-10
PPP6R1	19q13.42	-0.24	3.5e-12	4.2876e-10
EDEM2	20q11.22	-0.24	3.5e-12	4.2876e-10
CHFR	12q24.33	-0.24	3.5e-12	4.2876e-10
UNC45A	15q26.1	-0.24	3.5e-12	4.2876e-10
C20ORF24	20q11.23	-0.24	3.5e-12	4.2876e-10
INPP5E	9q34.3	-0.24	3.5e-12	4.2876e-10
SDR39U1	14q12	-0.24	3.5e-12	4.2876e-10
ATXN7L3	17q21.31	-0.24	3.5e-12	4.2876e-10
RHOT2	16p13.3	-0.24	3.5e-12	4.2876e-10
EHBP1L1	11q13.1	-0.24	3.5e-12	4.2876e-10
AARS2	6p21.1	-0.24	3.5e-12	4.2876e-10
CAMSAP3	19p13.2	-0.24	3.5e-12	4.2876e-10
FBRSL1	12q24.33	-0.24	3.5e-12	4.2876e-10
PPP1R35	7q22.1	-0.24	3.5e-12	4.2876e-10
AP5B1	11q13.1	-0.24	3.5e-12	4.2876e-10
PRKD2	19q13.32	-0.24	3.5e-12	4.2876e-10
RCCD1	15q26.1	-0.24	3.5e-12	4.2876e-10
ANKS3	16p13.3	-0.24	3.5e-12	4.2876e-10
UBALD1	16p13.3	-0.24	3.5e-12	4.2876e-10
NOC2L	1p36.33	-0.24	3.5e-12	4.2876e-10
IGSF8	1q23.2	-0.24	3.5e-12	4.2876e-10
C19ORF70	19p13.3	-0.24	3.5e-12	4.2876e-10
PPCDC	15q24.2	-0.24	3.5e-12	4.2876e-10
HAUS8	19p13.11	-0.24	3.5e-12	4.2876e-10
JOSD2	19q13.33	-0.24	3.5e-12	4.2876e-10
PGAM5	12q24.33	-0.24	3.5e-12	4.2876e-10
LOC388955	2p15	-0.24	3.5e-12	4.2876e-10
FAM156A	Xp11.22	-0.24	3.5e-12	4.2876e-10
SAP30BP	17q25.1	-0.24	3.5e-12	4.2876e-10
PSAT1	9q21.2	-0.24	3.5e-12	4.2876e-10
NT5C	17q25.1	-0.24	3.5e-12	4.2876e-10
UBE2O	17q25.1	-0.24	3.5e-12	4.2876e-10
COPS7B	2q37.1	-0.24	3.5e-12	4.2876e-10
ZNF574	19q13.2	-0.24	3.5e-12	4.2876e-10
PRR22	19p13.3	-0.24	3.5e-12	4.2876e-10
FAM129B	9q34.11	-0.24	3.5e-12	4.2876e-10
ABCA1	9q31.1	0.24	3.5e-12	4.2876e-10
ATM	11q22.3	0.24	3.5e-12	4.2876e-10
DST	6p12.1	0.24	3.5e-12	4.2876e-10
CAST	5q15	0.24	3.5e-12	4.2876e-10
EML1	14q32.2	0.24	3.5e-12	4.2876e-10
FGF1	5q31.3	0.24	3.5e-12	4.2876e-10
GLUD1	10q23.2	0.24	3.5e-12	4.2876e-10
GMFB	14q22.2	0.24	3.5e-12	4.2876e-10
MMAA	4q31.21	0.24	3.5e-12	4.2876e-10
CFH	1q31.3	0.24	3.5e-12	4.2876e-10
HFE	6p22.2	0.24	3.5e-12	4.2876e-10
PAPD4	5q14.1	0.24	3.5e-12	4.2876e-10
PIKFYVE	2q34	0.24	3.5e-12	4.2876e-10
KMT2A	11q23.3	0.24	3.5e-12	4.2876e-10
PPP1R12A	12q21.2-q21.31	0.24	3.5e-12	4.2876e-10
NFE2L2	2q31.2	0.24	3.5e-12	4.2876e-10
PAK2	3q29	0.24	3.5e-12	4.2876e-10
PPM1A	14q23.1	0.24	3.5e-12	4.2876e-10
ITSN1	21q22.11	0.24	3.5e-12	4.2876e-10
MIR100HG	11q24.1	0.24	3.5e-12	4.2876e-10
SLC30A1	1q32.3	0.24	3.5e-12	4.2876e-10
PTP4A2	1p35.2	0.24	3.5e-12	4.2876e-10
CUL3	2q36.2	0.24	3.5e-12	4.2876e-10
RGPD6	2q13	0.24	3.5e-12	4.2876e-10
SGPL1	10q22.1	0.24	3.5e-12	4.2876e-10
ZMYM4	1p34.3	0.24	3.5e-12	4.2876e-10
VAMP3	1p36.23	0.24	3.5e-12	4.2876e-10
ITGBL1	13q33.1	0.24	3.5e-12	4.2876e-10
ARHGAP29	1p22.1	0.24	3.5e-12	4.2876e-10
ITM2B	13q14.2	0.24	3.5e-12	4.2876e-10
RAPGEF2	4q32.1	0.24	3.5e-12	4.2876e-10
SECISBP2L	15q21.1	0.24	3.5e-12	4.2876e-10
USP34	2p15	0.24	3.5e-12	4.2876e-10
PDCD6IP	3p22.3	0.24	3.5e-12	4.2876e-10
ABCC9	12p12.1	0.24	3.5e-12	4.2876e-10
HIPK3	11p13	0.24	3.5e-12	4.2876e-10
CNIH1	14q22.2	0.24	3.5e-12	4.2876e-10
CALCRL	2q32.1	0.24	3.5e-12	4.2876e-10
TGOLN2	2p11.2	0.24	3.5e-12	4.2876e-10
ADAMTS6	5q12.3	0.24	3.5e-12	4.2876e-10
KLF12	13q22.1	0.24	3.5e-12	4.2876e-10
MPP7	10p12.1	0.24	3.5e-12	4.2876e-10
ZYG11B	1p32.3	0.24	3.5e-12	4.2876e-10
BBS10	12q21.2	0.24	3.5e-12	4.2876e-10
GREB1L	18q11.1-q11.2	0.24	3.5e-12	4.2876e-10
EDEM3	1q25.3	0.24	3.5e-12	4.2876e-10
PWWP2A	5q33.3	0.24	3.5e-12	4.2876e-10
KLHL5	4p14	0.24	3.5e-12	4.2876e-10
ADGRV1	5q14.3	0.24	3.5e-12	4.2876e-10
ARID5B	10q21.2	0.24	3.5e-12	4.2876e-10
TAF9B	Xq21.1	0.24	3.5e-12	4.2876e-10
SUFU	10q24.32	0.24	3.5e-12	4.2876e-10
GALNT15	3p25.1	0.24	3.5e-12	4.2876e-10
RIN2	20p11.23	0.24	3.5e-12	4.2876e-10
SLFN12	17q12	0.24	3.5e-12	4.2876e-10
VPS13D	1p36.22-p36.21	0.24	3.5e-12	4.2876e-10
ASXL2	2p23.3	0.24	3.5e-12	4.2876e-10
USP12	13q12.13	0.24	3.5e-12	4.2876e-10
FAM149B1	10q22.2	0.24	3.5e-12	4.2876e-10
GPATCH2L	14q24.3	0.24	3.5e-12	4.2876e-10
RAB3GAP1	2q21.3	0.24	3.5e-12	4.2876e-10
DCP1A	3p21.1	0.24	3.5e-12	4.2876e-10
PDS5B	13q13.1	0.24	3.5e-12	4.2876e-10
FAM45BP	Xq26.1	0.24	3.5e-12	4.2876e-10
FAM120A	9q22.31	0.24	3.5e-12	4.2876e-10
FBXO28	1q42.11	0.24	3.5e-12	4.2876e-10
PPIP5K2	5q21.1	0.24	3.5e-12	4.2876e-10
ABCA6	17q24.2-q24.3	0.24	3.5e-12	4.2876e-10
TMEM131	2q11.2	0.24	3.5e-12	4.2876e-10
KTN1-AS1	14q22.3	0.24	3.5e-12	4.2876e-10
LOC100129034	9q33.3	0.24	3.5e-12	4.2876e-10
FRMD6	14q22.1	0.24	3.5e-12	4.2876e-10
ZNF608	5q23.2	0.24	3.5e-12	4.2876e-10
COG6	13q14.11	0.24	3.5e-12	4.2876e-10
TMEM263	12q23.3	0.24	3.5e-12	4.2876e-10
ZNF625	19p13.2	0.24	3.5e-12	4.2876e-10
ANKRD30A	10p11.21	0.24	3.5e-12	4.2876e-10
CASC2	10q26.11	0.24	3.5e-12	4.2876e-10
RAB3GAP2	1q41	0.24	3.5e-12	4.2876e-10
HECTD1	14q12	0.24	3.5e-12	4.2876e-10
SNED1	2q37.3	0.24	3.5e-12	4.2876e-10
SIPA1L1	14q24.2	0.24	3.5e-12	4.2876e-10
LTN1	21q21.3	0.24	3.5e-12	4.2876e-10
LIN52	14q24.3	0.24	3.5e-12	4.2876e-10
LMBRD2	5p13.2	0.24	3.5e-12	4.2876e-10
ARFIP1	4q31.3	0.24	3.5e-12	4.2876e-10
RAB30	11q14.1	0.24	3.5e-12	4.2876e-10
ZNF561	19p13.2	0.24	3.5e-12	4.2876e-10
ZNF441	19p13.2	0.24	3.5e-12	4.2876e-10
BOD1L1	4p15.33	0.24	3.5e-12	4.2876e-10
FNIP1	5q31.1	0.24	3.5e-12	4.2876e-10
ADGRL4	1p31.1	0.24	3.5e-12	4.2876e-10
AZI2	3p24.1	0.24	3.5e-12	4.2876e-10
EBF2	8p21.2	0.24	3.5e-12	4.2876e-10
YTHDC2	5q22.2	0.24	3.5e-12	4.2876e-10
ARMCX5	Xq22.1	0.24	3.5e-12	4.2876e-10
MRPS34	16p13.3	-0.23	2.8e-11	2.94295e-09
CCNF	16p13.3	-0.23	2.8e-11	2.94295e-09
SCARB1	12q24.31	-0.23	2.8e-11	2.94295e-09
CEBPB	20q13.13	-0.23	2.8e-11	2.94295e-09
CLDN7	17p13.1	-0.23	2.8e-11	2.94295e-09
CSNK1D	17q25.3	-0.23	2.8e-11	2.94295e-09
CTBP1	4p16.3	-0.23	2.8e-11	2.94295e-09
CYP2D7	22q13.2	-0.23	2.8e-11	2.94295e-09
DAXX	6p21.32	-0.23	2.8e-11	2.94295e-09
DNASE2	19p13.13	-0.23	2.8e-11	2.94295e-09
DNM2	19p13.2	-0.23	2.8e-11	2.94295e-09
DNMT3B	20q11.21	-0.23	2.8e-11	2.94295e-09
DTNB	2p23.3	-0.23	2.8e-11	2.94295e-09
EEF1D	8q24.3	-0.23	2.8e-11	2.94295e-09
EN1	2q14.2	-0.23	2.8e-11	2.94295e-09
EZH2	7q36.1	-0.23	2.8e-11	2.94295e-09
FANCG	9p13.3	-0.23	2.8e-11	2.94295e-09
GAA	17q25.3	-0.23	2.8e-11	2.94295e-09
GAS8	16q24.3	-0.23	2.8e-11	2.94295e-09
GRN	17q21.31	-0.23	2.8e-11	2.94295e-09
HMOX2	16p13.3	-0.23	2.8e-11	2.94295e-09
IFRD1	7q31.1	-0.23	2.8e-11	2.94295e-09
EIF6	20q11.22	-0.23	2.8e-11	2.94295e-09
MAZ	16p11.2	-0.23	2.8e-11	2.94295e-09
MEA1	6p21.1	-0.23	2.8e-11	2.94295e-09
MIF	22q11.23	-0.23	2.8e-11	2.94295e-09
NDUFB9	8q24.13	-0.23	2.8e-11	2.94295e-09
NRTN	19p13.3	-0.23	2.8e-11	2.94295e-09
PRCC	1q23.1	-0.23	2.8e-11	2.94295e-09
PKN1	19p13.12	-0.23	2.8e-11	2.94295e-09
PSMB4	1q21.3	-0.23	2.8e-11	2.94295e-09
PSMD4	1q21.3	-0.23	2.8e-11	2.94295e-09
QSOX2	9q34.3	-0.23	2.8e-11	2.94295e-09
RAD51	15q15.1	-0.23	2.8e-11	2.94295e-09
RING1	6p21.32	-0.23	2.8e-11	2.94295e-09
TAF11	6p21.31	-0.23	2.8e-11	2.94295e-09
TALDO1	11p15.5	-0.23	2.8e-11	2.94295e-09
TAP2	6p21.32	-0.23	2.8e-11	2.94295e-09
ZBTB17	1p36.13	-0.23	2.8e-11	2.94295e-09
MAFK	7p22.3	-0.23	2.8e-11	2.94295e-09
ELL	19p13.11	-0.23	2.8e-11	2.94295e-09
CHAF1B	21q22.12-q22.13	-0.23	2.8e-11	2.94295e-09
FAHD2CP	2q11.2	-0.23	2.8e-11	2.94295e-09
BANF1	11q13.1	-0.23	2.8e-11	2.94295e-09
TOP3B	22q11.22	-0.23	2.8e-11	2.94295e-09
SH2D2A	1q23.1	-0.23	2.8e-11	2.94295e-09
KCNQ4	1p34.2	-0.23	2.8e-11	2.94295e-09
PDCD5	19q13.11	-0.23	2.8e-11	2.94295e-09
ATP6V1F	7q32.1	-0.23	2.8e-11	2.94295e-09
POLR1C	6p21.1	-0.23	2.8e-11	2.94295e-09
ESPL1	12q13.13	-0.23	2.8e-11	2.94295e-09
ROMO1	20q11.22	-0.23	2.8e-11	2.94295e-09
GINS1	20p11.21	-0.23	2.8e-11	2.94295e-09
DENND4B	1q21.3	-0.23	2.8e-11	2.94295e-09
MED16	19p13.3	-0.23	2.8e-11	2.94295e-09
SCML2	Xp22.13	-0.23	2.8e-11	2.94295e-09
EMG1	12p13.31	-0.23	2.8e-11	2.94295e-09
PPIH	1p34.2	-0.23	2.8e-11	2.94295e-09
PFDN6	6p21.32	-0.23	2.8e-11	2.94295e-09
POMT1	9q34.13	-0.23	2.8e-11	2.94295e-09
NUDC	1p36.11	-0.23	2.8e-11	2.94295e-09
SDCCAG3	9q34.3	-0.23	2.8e-11	2.94295e-09
EHD1	11q13.1	-0.23	2.8e-11	2.94295e-09
PMF1	1q22	-0.23	2.8e-11	2.94295e-09
PNKP	19q13.33	-0.23	2.8e-11	2.94295e-09
TMC6	17q25.3	-0.23	2.8e-11	2.94295e-09
SCNM1	1q21.3	-0.23	2.8e-11	2.94295e-09
DSCC1	8q24.12	-0.23	2.8e-11	2.94295e-09
MRM1	17q12	-0.23	2.8e-11	2.94295e-09
RDH13	19q13.42	-0.23	2.8e-11	2.94295e-09
YJEFN3	19p13.11	-0.23	2.8e-11	2.94295e-09
UQCRHL	1p36.21	-0.23	2.8e-11	2.94295e-09
HAPLN3	15q26.1	-0.23	2.8e-11	2.94295e-09
MTFR2	6q23.3	-0.23	2.8e-11	2.94295e-09
REEP4	8p21.3	-0.23	2.8e-11	2.94295e-09
TMEM54	1p35.1	-0.23	2.8e-11	2.94295e-09
ARPC5L	9q33.3	-0.23	2.8e-11	2.94295e-09
IL27	16p12.1-p11.2	-0.23	2.8e-11	2.94295e-09
ZNF837	19q13.43	-0.23	2.8e-11	2.94295e-09
FRMD8	11q13.1	-0.23	2.8e-11	2.94295e-09
NDUFA13	19p13.11	-0.23	2.8e-11	2.94295e-09
YBX2	17p13.1	-0.23	2.8e-11	2.94295e-09
NAGPA	16p13.3	-0.23	2.8e-11	2.94295e-09
MRPL37	1p32.3	-0.23	2.8e-11	2.94295e-09
THEM6	8q24.3	-0.23	2.8e-11	2.94295e-09
TMEM191A	22q11.21	-0.23	2.8e-11	2.94295e-09
SPOUT1	9q34.11	-0.23	2.8e-11	2.94295e-09
WDR83	19p13.13	-0.23	2.8e-11	2.94295e-09
FAM96B	16q22.1	-0.23	2.8e-11	2.94295e-09
DNAJB11	3q27.3	-0.23	2.8e-11	2.94295e-09
TUBA1C	12q13.12	-0.23	2.8e-11	2.94295e-09
C19ORF48	19q13.33	-0.23	2.8e-11	2.94295e-09
FAM136A	2p13.3	-0.23	2.8e-11	2.94295e-09
RITA1	12q24.13	-0.23	2.8e-11	2.94295e-09
ATG4D	19p13.2	-0.23	2.8e-11	2.94295e-09
LOC100288778	12p13.33	-0.23	2.8e-11	2.94295e-09
MICALL1	22q13.1	-0.23	2.8e-11	2.94295e-09
C19ORF71	19p13.3	-0.23	2.8e-11	2.94295e-09
DUSP23	1q23.2	-0.23	2.8e-11	2.94295e-09
COMMD4	15q24.2	-0.23	2.8e-11	2.94295e-09
SLC41A3	3q21.2-q21.3	-0.23	2.8e-11	2.94295e-09
TMEM132A	11q12.2	-0.23	2.8e-11	2.94295e-09
AURKAIP1	1p36.33	-0.23	2.8e-11	2.94295e-09
C19ORF24	19p13.3	-0.23	2.8e-11	2.94295e-09
C19ORF73	19q13.33	-0.23	2.8e-11	2.94295e-09
C7ORF43	7q22.1	-0.23	2.8e-11	2.94295e-09
CCDC166	8q24.3	-0.23	2.8e-11	2.94295e-09
HJURP	2q37.1	-0.23	2.8e-11	2.94295e-09
MCM10	10p13	-0.23	2.8e-11	2.94295e-09
CDC42BPG	11q13.1	-0.23	2.8e-11	2.94295e-09
ZNF821	16q22.2	-0.23	2.8e-11	2.94295e-09
URAHP	16q24.3	-0.23	2.8e-11	2.94295e-09
LYAR	4p16.3	-0.23	2.8e-11	2.94295e-09
DDX27	20q13.13	-0.23	2.8e-11	2.94295e-09
SEPHS1	10p13	-0.23	2.8e-11	2.94295e-09
CCDC94	19p13.3	-0.23	2.8e-11	2.94295e-09
ARFGAP1	20q13.33	-0.23	2.8e-11	2.94295e-09
TPX2	20q11.21	-0.23	2.8e-11	2.94295e-09
EXOSC7	3p21.31	-0.23	2.8e-11	2.94295e-09
CENPN	16q23.2	-0.23	2.8e-11	2.94295e-09
LARP4B	10p15.3	-0.23	2.8e-11	2.94295e-09
NSFL1C	20p13	-0.23	2.8e-11	2.94295e-09
CD27-AS1	12p13.31	-0.23	2.8e-11	2.94295e-09
SKA1	18q21.1	-0.23	2.8e-11	2.94295e-09
RASD2	22q12.3	-0.23	2.8e-11	2.94295e-09
PLD3	19q13.2	-0.23	2.8e-11	2.94295e-09
SDF2L1	22q11.21	-0.23	2.8e-11	2.94295e-09
FAM83H	8q24.3	-0.23	2.8e-11	2.94295e-09
PAXX	9q34.3	-0.23	2.8e-11	2.94295e-09
UBQLN4	1q22	-0.23	2.8e-11	2.94295e-09
EXOSC5	19q13.2	-0.23	2.8e-11	2.94295e-09
RGMA	15q26.1	-0.23	2.8e-11	2.94295e-09
TOMM22	22q13.1	-0.23	2.8e-11	2.94295e-09
PCBP4	3p21.2	-0.23	2.8e-11	2.94295e-09
HRASLS	3q29	-0.23	2.8e-11	2.94295e-09
C6ORF47	6p21.33	-0.23	2.8e-11	2.94295e-09
SPSB3	16p13.3	-0.23	2.8e-11	2.94295e-09
TBC1D22A	22q13.31	-0.23	2.8e-11	2.94295e-09
VAX2	2p13.3	-0.23	2.8e-11	2.94295e-09
TMEM186	16p13.2	-0.23	2.8e-11	2.94295e-09
TSPAN17	5q35.2	-0.23	2.8e-11	2.94295e-09
MTSS1L	16q22.1	-0.23	2.8e-11	2.94295e-09
C17ORF49	17p13.1	-0.23	2.8e-11	2.94295e-09
PELP1	17p13.2	-0.23	2.8e-11	2.94295e-09
NDOR1	9q34.3	-0.23	2.8e-11	2.94295e-09
SHKBP1	19q13.2	-0.23	2.8e-11	2.94295e-09
IMP4	2q21.1	-0.23	2.8e-11	2.94295e-09
MCAT	22q13.2	-0.23	2.8e-11	2.94295e-09
FBXO44	1p36.22	-0.23	2.8e-11	2.94295e-09
NR2C2AP	19p13.11	-0.23	2.8e-11	2.94295e-09
PUSL1	1p36.33	-0.23	2.8e-11	2.94295e-09
ATXN7L2	1p13.3	-0.23	2.8e-11	2.94295e-09
DCPS	11q24.2	-0.23	2.8e-11	2.94295e-09
DBNL	7p13	-0.23	2.8e-11	2.94295e-09
NDUFAF4	6q16.1	-0.23	2.8e-11	2.94295e-09
MRPL15	8q11.23	-0.23	2.8e-11	2.94295e-09
UBE2T	1q32.1	-0.23	2.8e-11	2.94295e-09
ANKRD11	16q24.3	-0.23	2.8e-11	2.94295e-09
PCIF1	20q13.12	-0.23	2.8e-11	2.94295e-09
C7ORF13	7q36.3	-0.23	2.8e-11	2.94295e-09
HS1BP3	2p24.1	-0.23	2.8e-11	2.94295e-09
TUT1	11q12.3	-0.23	2.8e-11	2.94295e-09
MARCKSL1	1p35.1	-0.23	2.8e-11	2.94295e-09
APBB2	4p14-p13	0.23	2.8e-11	2.94295e-09
ARHGAP5	14q12	0.23	2.8e-11	2.94295e-09
PLEKHA3	2q31.2	0.23	2.8e-11	2.94295e-09
CENPC	4q13.2	0.23	2.8e-11	2.94295e-09
FOXN3	14q31.3-q32.11	0.23	2.8e-11	2.94295e-09
ERCC8	5q12.1	0.23	2.8e-11	2.94295e-09
DDX6	11q23.3	0.23	2.8e-11	2.94295e-09
CPEB2	4p15.32	0.23	2.8e-11	2.94295e-09
EBF1	5q33.3	0.23	2.8e-11	2.94295e-09
GALC	14q31.3	0.23	2.8e-11	2.94295e-09
GPR34	Xp11.4	0.23	2.8e-11	2.94295e-09
ZNF627	19p13.2	0.23	2.8e-11	2.94295e-09
IL13RA1	Xq24	0.23	2.8e-11	2.94295e-09
IREB2	15q25.1	0.23	2.8e-11	2.94295e-09
ITGB1	10p11.22	0.23	2.8e-11	2.94295e-09
VWA5A	11q24.2	0.23	2.8e-11	2.94295e-09
SMAD1	4q31.21	0.23	2.8e-11	2.94295e-09
PCM1	8p22	0.23	2.8e-11	2.94295e-09
PDGFRL	8p22	0.23	2.8e-11	2.94295e-09
PTPRD	9p24.1-p23	0.23	2.8e-11	2.94295e-09
RALB	2q14.2	0.23	2.8e-11	2.94295e-09
RASA1	5q14.3	0.23	2.8e-11	2.94295e-09
REL	2p16.1	0.23	2.8e-11	2.94295e-09
RORA	15q22.2	0.23	2.8e-11	2.94295e-09
SFRP2	4q31.3	0.23	2.8e-11	2.94295e-09
SON	21q22.11	0.23	2.8e-11	2.94295e-09
RTL3	Xq21.1	0.23	2.8e-11	2.94295e-09
THBD	20p11.21	0.23	2.8e-11	2.94295e-09
TLL1	4q32.3	0.23	2.8e-11	2.94295e-09
NUTM2A-AS1	10q23.2	0.23	2.8e-11	2.94295e-09
YY1	14q32.2	0.23	2.8e-11	2.94295e-09
ZNF708	19p12	0.23	2.8e-11	2.94295e-09
ZNF43	19p12	0.23	2.8e-11	2.94295e-09
ZNF221	19q13.31	0.23	2.8e-11	2.94295e-09
ZNF91	19p12	0.23	2.8e-11	2.94295e-09
ZNF136	19p13.2	0.23	2.8e-11	2.94295e-09
ZNF175	19q13.41	0.23	2.8e-11	2.94295e-09
ZNF225	19q13.31	0.23	2.8e-11	2.94295e-09
APOOL	Xq21.1	0.23	2.8e-11	2.94295e-09
INPP4B	4q31.21	0.23	2.8e-11	2.94295e-09
ALKBH1	14q24.3	0.23	2.8e-11	2.94295e-09
USF3	3q13.2	0.23	2.8e-11	2.94295e-09
SLC24A1	15q22.31	0.23	2.8e-11	2.94295e-09
XPR1	1q25.3	0.23	2.8e-11	2.94295e-09
RPS6KA5	14q32.11	0.23	2.8e-11	2.94295e-09
PREPL	2p21	0.23	2.8e-11	2.94295e-09
SOCS5	2p21	0.23	2.8e-11	2.94295e-09
PUM1	1p35.2	0.23	2.8e-11	2.94295e-09
DAZAP2	12q13.13	0.23	2.8e-11	2.94295e-09
SREK1	5q12.3	0.23	2.8e-11	2.94295e-09
ZEB2	2q22.3	0.23	2.8e-11	2.94295e-09
EPM2AIP1	3p22.2	0.23	2.8e-11	2.94295e-09
CEP350	1q25.2	0.23	2.8e-11	2.94295e-09
SLC12A6	15q14	0.23	2.8e-11	2.94295e-09
GPC6	13q31.3-q32.1	0.23	2.8e-11	2.94295e-09
FRY	13q13.1	0.23	2.8e-11	2.94295e-09
CGRRF1	14q22.2	0.23	2.8e-11	2.94295e-09
STAG2	Xq25	0.23	2.8e-11	2.94295e-09
RAB31	18p11.22	0.23	2.8e-11	2.94295e-09
FAM45A	10q26.11	0.23	2.8e-11	2.94295e-09
KDELC2	11q22.3	0.23	2.8e-11	2.94295e-09
SPTY2D1	11p15.1	0.23	2.8e-11	2.94295e-09
CEP97	3q12.3	0.23	2.8e-11	2.94295e-09
ZFHX4	8q21.13	0.23	2.8e-11	2.94295e-09
CARF	2q33.2	0.23	2.8e-11	2.94295e-09
SNX18	5q11.2	0.23	2.8e-11	2.94295e-09
PTCD2	5q13.2	0.23	2.8e-11	2.94295e-09
CATSPERB	14q32.12	0.23	2.8e-11	2.94295e-09
EPC1	10p11.22	0.23	2.8e-11	2.94295e-09
WDR82	3p21.2	0.23	2.8e-11	2.94295e-09
ZSCAN29	15q15.3	0.23	2.8e-11	2.94295e-09
ZNF436	1p36.12	0.23	2.8e-11	2.94295e-09
PTAR1	9q21.12	0.23	2.8e-11	2.94295e-09
FBXO38	5q32	0.23	2.8e-11	2.94295e-09
TRIM8	10q24.32	0.23	2.8e-11	2.94295e-09
TMEM200A	6q23.1	0.23	2.8e-11	2.94295e-09
ZNF555	19p13.3	0.23	2.8e-11	2.94295e-09
KIAA1109	4q27	0.23	2.8e-11	2.94295e-09
COMMD10	5q23.1	0.23	2.8e-11	2.94295e-09
MACC1	7p21.1	0.23	2.8e-11	2.94295e-09
JKAMP	14q23.1	0.23	2.8e-11	2.94295e-09
KDM3B	5q31.2	0.23	2.8e-11	2.94295e-09
GALNT7	4q34.1	0.23	2.8e-11	2.94295e-09
[truncated: 18,438 more rows]
