# Supplementary material for: NOTCH and EZH2 collaborate to repress PTEN expression in breast cancer
Source: Commun Biol. 2021 Mar 9;4:312. doi: 10.1038/s42003-021-01825-8 (PMC7943788; doi:10.1038/s42003-021-01825-8)
Supplement: Supplementary file 5 — Supplementary Data 3 [file 42003_2021_1825_MOESM5_ESM.xlsx]

## Sheet: Supp. Spreadsheet S2
																				Supplementary Data 3: Molecular characteristics of breast cancer tumor samples from Icahn School of Medicine at Mount Sinai (MSSM). Table contains (left to right) Biorepository ID, clinical immunohistochemistry scoring of ER, PR, and Her2 by IHC (Score is numerical, and % positivity, if available), HER2 FISH if available, and TNBC (Y/N). NC means data is not clear. Table also contains manual scor…
BRP ID#	BRP	Created By Name	Freezerworks ID	Sample Creation Date	ER	PR	HER2-IHC	HER2-fish	TNBC (Y/N)	PTEN-T	Avg-T	PTEN-N	Avg-N	Delta (T-N)	EZH2-T	Avg-T	EZH2-N	Avg-N	Delta
6608	Javier	javier martin	9243	2014-05-05	3+ 1%	0	3+		N	0	0	2	2	-2	1	1	0	0	1
6609	Javier	javier martin	9244	2014-05-05	0	0	3+		N	2,3	2.5	2,3	2.5	0	1	1	1	1	0
6610	Javier	javier martin	9245	2014-05-05	0	0	check PS-13-7311		NC	1,2	1.5	2	2	-0.5	0,1,2	1	0	0	1
6611	Javier	javier martin	9246	2014-05-05	0	0	not found		NC	1,2	1.5	2,3	2.5	-1	1	1	0	0	1
6612	Javier	javier martin	9247	2014-05-05	2+ 45%	2+ 15%	3+		N	1,2	1.5	2,3	2.5	-1	0,1	0.5	0	0	0.5
6613	Javier	javier martin	9248	2014-05-05	0	0	3+		N	1,2	1.5	2	2	-0.5	1	1	0	0	1
6614	Javier	javier martin	9249	2014-05-05	3+ 50%	2+ 40%	0		N	0	0	2	2	-2	0	0	0	0	0
6615	Javier	javier martin	9250	2014-05-05	2+ 30%	0	3+		N	1	1	2	2	-1	1	1	0	0	1
6616	Javier	javier martin	9251	2014-05-05	0	0	3+		N	2	2	3	3	-1	1	1	0	0	1
6617	Javier	javier martin	9252	2014-05-05	2+3+ 50%	2+3+ 30%	3+		N	2	2	2	2	0	0,1	0.5	0	0	0.5
6618	Javier	javier martin	9253	2014-05-05	3+ 95%	3+ 60%	3+	amplified 4.4	N	1	1	2	2	-1	1	1	0	0	1
6619	Javier	javier martin	9254	2014-05-05	3+ 75%	3+ 10%	3+		N	2,3	2.5	3	3	-0.5	1	1	0	0	1
6620	Javier	javier martin	9255	2014-05-05	3+ 90%	3+ 20%	3+		N	3	3	3	3	0	1,2,3	2	0	0	2
6621	Javier	javier martin	9256	2014-05-05	3+90%	3+ 95%	3+		N	0	0	3	3	-3	1	1	0	0	1
6622	Javier	javier martin	9257	2014-05-05	3+ 99%	0	3+	amplified 6.7	N	2	2	2	2	0	1	1	0	0	1
6623	Javier	javier martin	9258	2014-05-05	0	0	3+		N	0,1,2	1	3	3	-2	0,1,2,3	1.5	0	0	1.5
6624	Javier	javier martin	9259	2014-05-05	3+ 50%	0	3+		N	1,2	1.5	3	3	-1.5	1	1	0	0	1
6627	Javier	javier martin	9262	2014-05-05	3+ 75%	1+ 1%	3+		N	2	2	2	2	0	1	1	0	0	1
6628	Javier	javier martin	9263	2014-05-05	0	0	3+		N	1,2	1.5	3	3	-1.5	1,2	1.5	0,1	0.5	1
6630	Javier	javier martin	9265	2014-05-05	no info	no info	no info		NC	1,2	1.5	3	3	-1.5	2,3	2.5	0	0	2.5
6631	Javier	javier martin	9266	2014-05-05	0	0	3+		N	1	1	2	2	-1	2,3	2.5	0	0	2.5
6632	Javier	javier martin	9267	2014-05-05	3+ 100%	0	3+		N	1	1	2	2	-1	2,3	2.5	0	0	2.5
6633	Javier	javier martin	9268	2014-05-05	3+ 100%	0	0		N	0	0	3	3	-3	2		0	0	0
6633	Javier	javier martin	9268	2014-05-05	0	0	3+		N	0	0	2	2	-2	1,2	1.5	0	0	1.5
6634	Javier	javier martin	9269	2014-05-05	3+ 95%	3+ 95%	0		N	0,2	1	3	3	-2	1,2	1.5	0	0	1.5
6635	Javier	javier martin	9270	2014-05-05	no info	no info	no info		NC	0,2	1	3	3	-2	1	1	0	0	1
6636	Javier	javier martin	9271	2014-05-05	3+ 100%	3+ 100%	0		N	1,2	1.5	2	2	-0.5	1,2,3	2	0	0	2
6637	Javier	javier martin	9272	2014-05-05	3+ 100%	3+ 80%	1+	not amplified 1.1	N	0,2	1	3	3	-2	0,1	0.5	0	0	0.5
6638	Javier	javier martin	9273	2014-05-05	3+ 100%	3+ 20%	0		N	0	0	1	1	-1	1	1	0,1	0.5	0.5
6639	Javier	javier martin	9274	2014-05-05	no info	no info	no info		NC	1, 2	1.5	2	2	-0.5	0,1	0.5	0	0	0.5
6640	Javier	javier martin	9275	2014-05-05	no info	no info	1+	not amplified 1.2	NC	0	0	2,3	2.5	-2.5	1	1	0	0	1
6696	Olha	olha	9388	2014-05-13	0	0	0		Y	1	1	2, 3	2.5	-1.5	1,2	1.5	0	0	1.5
6697	Olha	olha	9389	2014-05-13	0	0	0		Y	1	1	2	2	-1	0,1,2	1	0,1	0.5	0.5
6698	Olha	olha	9390	2014-05-13	0	0	0		Y	2,3	2.5	2	2	0.5	1,3	2	0	0	2
6699	Olha	olha	9391	2014-05-13	0	0	0		Y	0	0	2,3	2.5	-2.5	0,1,2,3	1.5	0	0	1.5
6700	Olha	olha	9392	2014-05-13	0	0	1+	Amplification ratio 1.8 (borderline)	Y	2	2	3	3	-1	1	1	0	0	1
6701	Olha	olha	9393	2014-05-13	0	0	2+	Amplification ratio 2.4	N	0,2	1	3	3	-2	1,2	1.5	0	0	1.5
6702	Olha	olha	9394	2014-05-13	0	0	1+	not implified 1.1	Y	0,1	0.5	1	1	-0.5	0,1,2	1	0	0	1
6703	Olha	olha	9419	2014-05-14	0	0	0		Y	1,2	1.5	2	2	-0.5	3	3	1	1	2
6704	Olha	olha	9434	2014-05-14	0	0	0		Y	0	0	1	1	-1	0,1,2	1	0	0	1
6705	Olha	olha	9435	2014-05-14	0	0	0		Y	0,1	0.5				0,1,2	1
6706	Olha	olha	9436	2014-05-14	0	0	0		Y	0	0	1	1	-1	1,2	1.5	0	0	1.5
6707	Olha	olha	9437	2014-05-14	0	0	0		y	0,1	0.5	1	1	-0.5	0,1	0.5	0	0	0.5
6708	Olha	olha	9438	2014-05-14	0	0	1+	not amplified 1.5	Y	1	1	2	2	-1	0,1	0.5	0	0	0.5
6709	Olha	olha	9439	2014-05-14	0	1+ 1%	1+	not amplified 1.7	Y	0	0	2	2	-2	2,3	2.5	0	0	2.5
6710	Olha	olha	9440	2014-05-14	0	0	0		Y	1,2	1.5	2	2	-0.5	0,1,2,3	1.5	0	0	1.5
6711	Olha	olha	9443	2014-05-14	0	0	1+	not amplified 1.2	Y	1	1	3	3	-2	1,2	1.5	0,1	0.5	1
6712	Olha	olha	9466	2014-05-14	0	0	0		Y	0,1	0.5	3	3	-2.5	0,1,2	1	0	0	1
6713	Olha	olha	9467	2014-05-14	0	1+ 1%	1+	not amplified 1.3	Y	1	1	2	2	-1	0,1,2,3	1.5	0	0	1.5
6714	Olha	olha	9468	2014-05-14	0	0	2+	not amplified 1.4	Y	1,2	1.5	3	3	-1.5	0,1	0.5	0	0	0.5
6715	Olha	olha	9469	2014-05-14	0	0	0		Y	0,1	0.5	2	2	-1.5	0,1,2	1	0	0	1
6716	Olha	olha	9470	2014-05-14	no info	no info	2+	not amplified 1.4	NC	1	1	2	2	-1	0,1	0.5	0	0	0.5
Pathology Scoring (Mount Sinai)										Scoring by K. Pappas
