# Supplementary material for: NOTCH and EZH2 collaborate to repress PTEN expression in breast cancer
Source: Commun Biol. 2021 Mar 9;4:312. doi: 10.1038/s42003-021-01825-8 (PMC7943788; doi:10.1038/s42003-021-01825-8)
Supplement: Supplementary file 6 — Supplementary Data 4 [file 42003_2021_1825_MOESM6_ESM.xlsx]

## Sheet: Supplementary_Spreadsheet_S3_Pe
Supplementary Data 4: Pearson scores for co-expression with RB1 by RNA-seq								Supplementary Data 4: Correlation analysis of genes co-expressed with RB1 by RNA-seq. Analysis of genes co-expressed with RB1 including gene name, cytoband, and Pearson correlation scores (r-values) in normalized RNA-seq data. P-values were calculated using a 2-tailed t-test. Cohort includes 818 breast cancer cases. P-values adjusted for multiple comparisons by the Benjamini and Yekutieli method.
Gene Symbol	Cytoband	Pearson Score	P.value	P. Value adjusted Benjamini and Yekutieli (2001)
COG6	13q14.11	0.66	1.6e-103	3.434e-98
ELF1	13q14.11	0.63	9.9e-92	7.08262e-87
SUCLA2	13q14.2	0.63	9.9e-92	7.08262e-87
AKAP11	13q14.11	0.62	4.4e-88	2.36087e-83
FNDC3A	13q14.2	0.61	1.4e-84	6.0095e-80
GPALPP1	13q14.12	0.59	6.7e-78	2.39664e-73
COG3	13q14.13	0.58	9.7e-75	2.97409e-70
ITM2B	13q14.2	0.57	1.1e-71	2.62319e-67
VPS36	13q14.3	0.57	1.1e-71	2.62319e-67
KBTBD7	13q14.11	0.55	7e-66	1.50237e-61
FCHO2	5q13.2	0.54	4e-63	7.80454e-59
NHLRC3	13q13.3	0.53	1.9e-60	3.39823e-56
STAM2	2q23.3	0.52	7e-58	1.07312e-53
POLR2M	15q21.3	0.52	7e-58	1.07312e-53
PJA2	5q21.3	0.51	2.2e-55	3.14783e-51
MUTYH	1p34.1	-0.5	5.7e-53	6.11681e-49
RRP1	21q22.3	-0.5	5.7e-53	6.11681e-49
RP2	Xp11.3	0.5	5.7e-53	6.11681e-49
DNAJB14	4q23	0.5	5.7e-53	6.11681e-49
WASHC4	12q23.3	0.5	5.7e-53	6.11681e-49
UBR1	15q15.2	0.49	1.2e-50	1.0302e-46
UTP14C	13q14.3	0.49	1.2e-50	1.0302e-46
TRIM13	13q14.2	0.49	1.2e-50	1.0302e-46
TMEM87B	2q13	0.49	1.2e-50	1.0302e-46
RCBTB1	13q14.2	0.49	1.2e-50	1.0302e-46
ERI3	1p34.1	-0.48	2.2e-48	1.52314e-44
SRRT	7q22.1	-0.48	2.2e-48	1.52314e-44
BMPR2	2q33.1-q33.2	0.48	2.2e-48	1.52314e-44
SPG11	15q21.1	0.48	2.2e-48	1.52314e-44
POLK	5q13.3	0.48	2.2e-48	1.52314e-44
PDS5B	13q13.1	0.48	2.2e-48	1.52314e-44
CCHCR1	6p21.33	-0.47	3.4e-46	1.77982e-42
KPNA3	13q14.2	0.47	3.4e-46	1.77982e-42
MFAP3	5q33.2	0.47	3.4e-46	1.77982e-42
UBL3	13q12.3	0.47	3.4e-46	1.77982e-42
ARID4A	14q23.1	0.47	3.4e-46	1.77982e-42
MTMR6	13q12.13	0.47	3.4e-46	1.77982e-42
CASC4	15q15.3	0.47	3.4e-46	1.77982e-42
RNF111	15q22.1-q22.2	0.47	3.4e-46	1.77982e-42
ATG2B	14q32.2	0.47	3.4e-46	1.77982e-42
FBXL3	13q22.3	0.47	3.4e-46	1.77982e-42
NASP	1p34.1	-0.46	4.4e-44	1.717e-40
SNRPA	19q13.2	-0.46	4.4e-44	1.717e-40
ESS2	22q11.21|22q11.2	-0.46	4.4e-44	1.717e-40
TIMM44	19p13.2	-0.46	4.4e-44	1.717e-40
UQCRHL	1p36.21	-0.46	4.4e-44	1.717e-40
DAZAP1	19p13.3	-0.46	4.4e-44	1.717e-40
CHM	Xq21.2	0.46	4.4e-44	1.717e-40
TCF12	15q21.3	0.46	4.4e-44	1.717e-40
EEA1	12q22	0.46	4.4e-44	1.717e-40
ZFYVE16	5q14.1	0.46	4.4e-44	1.717e-40
VWA8	13q14.11	0.46	4.4e-44	1.717e-40
LRCH1	13q14.13-q14.2	0.46	4.4e-44	1.717e-40
BLOC1S6	15q21.1	0.46	4.4e-44	1.717e-40
RFX7	15q21.3	0.46	4.4e-44	1.717e-40
RTKN	2p13.1	-0.45	4.9e-42	1.54656e-38
UQCRH	1p33	-0.45	4.9e-42	1.54656e-38
ALYREF	17q25.3	-0.45	4.9e-42	1.54656e-38
CDT1	16q24.3	-0.45	4.9e-42	1.54656e-38
PPAN	19p13.2	-0.45	4.9e-42	1.54656e-38
APC	5q22.2	0.45	4.9e-42	1.54656e-38
TNPO1	5q13.2	0.45	4.9e-42	1.54656e-38
PGGT1B	5q22.3	0.45	4.9e-42	1.54656e-38
UFM1	13q13.3	0.45	4.9e-42	1.54656e-38
DPP8	15q22.31	0.45	4.9e-42	1.54656e-38
CFAP97	4q35.1	0.45	4.9e-42	1.54656e-38
IBTK	6q14.1	0.45	4.9e-42	1.54656e-38
HCFC2	12q23.3	0.45	4.9e-42	1.54656e-38
TPRA1	3q21.3	-0.44	4.6e-40	1.02841e-36
MCM5	22q12.3	-0.44	4.6e-40	1.02841e-36
POLD1	19q13.33	-0.44	4.6e-40	1.02841e-36
PPM1G	2p23.3	-0.44	4.6e-40	1.02841e-36
SAFB	19p13.3	-0.44	4.6e-40	1.02841e-36
TCOF1	5q32-q33.1	-0.44	4.6e-40	1.02841e-36
U2AF1	21q22.3	-0.44	4.6e-40	1.02841e-36
RBM10	Xp11.3	-0.44	4.6e-40	1.02841e-36
B4GALT2	1p34.1	-0.44	4.6e-40	1.02841e-36
CPSF4	7q22.1	-0.44	4.6e-40	1.02841e-36
PDAP1	7q22.1	-0.44	4.6e-40	1.02841e-36
CCDC124	19p13.11	-0.44	4.6e-40	1.02841e-36
MECR	1p35.3	-0.44	4.6e-40	1.02841e-36
C19ORF48	19q13.33	-0.44	4.6e-40	1.02841e-36
ADPRHL2	1p34.3	-0.44	4.6e-40	1.02841e-36
ATAD3A	1p36.33	-0.44	4.6e-40	1.02841e-36
UBE2S	19q13.42	-0.44	4.6e-40	1.02841e-36
CREB1	2q33.3	0.44	4.6e-40	1.02841e-36
NEDD4	15q21.3	0.44	4.6e-40	1.02841e-36
ZMYM2	13q12.11	0.44	4.6e-40	1.02841e-36
SNAP23	15q15.1-q15.2	0.44	4.6e-40	1.02841e-36
COL4A3BP	5q13.3	0.44	4.6e-40	1.02841e-36
ZBTB6	9q33.2	0.44	4.6e-40	1.02841e-36
TMED7	5q22.3	0.44	4.6e-40	1.02841e-36
UEVLD	11p15.1	0.44	4.6e-40	1.02841e-36
SETX	9q34.13	0.44	4.6e-40	1.02841e-36
PPIP5K2	5q21.1	0.44	4.6e-40	1.02841e-36
SLC25A46	5q22.1	0.44	4.6e-40	1.02841e-36
CDC34	19p13.3	-0.43	3.8e-38	7.03081e-35
CDKN2A	9p21.3	-0.43	3.8e-38	7.03081e-35
RFC2	7q11.23	-0.43	3.8e-38	7.03081e-35
NELFE	6p21.33	-0.43	3.8e-38	7.03081e-35
ALKBH2	12q24.11	-0.43	3.8e-38	7.03081e-35
HAUS5	19q13.12	-0.43	3.8e-38	7.03081e-35
PRPF31	19q13.42	-0.43	3.8e-38	7.03081e-35
TRMT2A	22q11.21	-0.43	3.8e-38	7.03081e-35
HTRA2	2p13.1	-0.43	3.8e-38	7.03081e-35
MIIP	1p36.22	-0.43	3.8e-38	7.03081e-35
NCAPH2	22q13.33	-0.43	3.8e-38	7.03081e-35
ARHGEF19	1p36.13	-0.43	3.8e-38	7.03081e-35
ADAM10	15q21.3	0.43	3.8e-38	7.03081e-35
ZNF148	3q21.2	0.43	3.8e-38	7.03081e-35
EFCAB14	1p33	0.43	3.8e-38	7.03081e-35
MAP3K2	2q14.3	0.43	3.8e-38	7.03081e-35
NAA16	13q14.11	0.43	3.8e-38	7.03081e-35
SLC25A30	13q14.13	0.43	3.8e-38	7.03081e-35
FBXL17	5q21.3	0.43	3.8e-38	7.03081e-35
UBR3	2q31.1	0.43	3.8e-38	7.03081e-35
GTF2H4	6p21.33	-0.42	2.7e-36	3.71466e-33
MAGOH	1p32.3	-0.42	2.7e-36	3.71466e-33
MCM7	7q22.1	-0.42	2.7e-36	3.71466e-33
NFKBIL1	6p21.33	-0.42	2.7e-36	3.71466e-33
RANBP1	22q11.21	-0.42	2.7e-36	3.71466e-33
TOMM40	19q13.32	-0.42	2.7e-36	3.71466e-33
MAD2L2	1p36.22	-0.42	2.7e-36	3.71466e-33
TAF6L	11q12.3	-0.42	2.7e-36	3.71466e-33
CCDC137	17q25.3	-0.42	2.7e-36	3.71466e-33
PUS1	12q24.33	-0.42	2.7e-36	3.71466e-33
BCL2L12	19q13.33	-0.42	2.7e-36	3.71466e-33
MRPL4	19p13.2	-0.42	2.7e-36	3.71466e-33
PSMG3	7p22.3	-0.42	2.7e-36	3.71466e-33
LSM7	19p13.3	-0.42	2.7e-36	3.71466e-33
TMEM39B	1p35.2	-0.42	2.7e-36	3.71466e-33
DMAP1	1p34.1	-0.42	2.7e-36	3.71466e-33
EXOSC5	19q13.2	-0.42	2.7e-36	3.71466e-33
LSM4	19p13.11	-0.42	2.7e-36	3.71466e-33
ARMC6	19p13.11	-0.42	2.7e-36	3.71466e-33
CXXC1	18q21.1	-0.42	2.7e-36	3.71466e-33
XIAP	Xq25	0.42	2.7e-36	3.71466e-33
CLN5	13q22.3	0.42	2.7e-36	3.71466e-33
PRRC1	5q23.2	0.42	2.7e-36	3.71466e-33
GPR34	Xp11.4	0.42	2.7e-36	3.71466e-33
PIK3C2A	11p15.1	0.42	2.7e-36	3.71466e-33
ZNF12	7p22.1	0.42	2.7e-36	3.71466e-33
SCAF11	12q12	0.42	2.7e-36	3.71466e-33
CCPG1	15q21.3	0.42	2.7e-36	3.71466e-33
LYSMD3	5q14.3	0.42	2.7e-36	3.71466e-33
ZNF484	9q22.31	0.42	2.7e-36	3.71466e-33
KLF3	4p14	0.42	2.7e-36	3.71466e-33
NDFIP2	13q31.1	0.42	2.7e-36	3.71466e-33
LEPROT	1p31.3	0.42	2.7e-36	3.71466e-33
CREBRF	5q35.1	0.42	2.7e-36	3.71466e-33
BTBD7	14q32.12	0.42	2.7e-36	3.71466e-33
UBXN4	2q21.3	0.42	2.7e-36	3.71466e-33
FAM208A	3p14.3	0.42	2.7e-36	3.71466e-33
DTWD2	5q23.1	0.42	2.7e-36	3.71466e-33
KBTBD6	13q14.11	0.42	2.7e-36	3.71466e-33
AFF4	5q31.1	0.42	2.7e-36	3.71466e-33
CDC20	1p34.2	-0.41	1.6e-34	1.65096e-31
E2F1	20q11.22	-0.41	1.6e-34	1.65096e-31
POLR2F	22q13.1	-0.41	1.6e-34	1.65096e-31
POLR2I	19q13.12	-0.41	1.6e-34	1.65096e-31
PSMC3	11p11.2	-0.41	1.6e-34	1.65096e-31
MRPL12	17q25.3	-0.41	1.6e-34	1.65096e-31
RPS19	19q13.2	-0.41	1.6e-34	1.65096e-31
SART1	11q13.1	-0.41	1.6e-34	1.65096e-31
TBRG4	7p13	-0.41	1.6e-34	1.65096e-31
RNASEH2A	19p13.13	-0.41	1.6e-34	1.65096e-31
NUDC	1p36.11	-0.41	1.6e-34	1.65096e-31
C1ORF35	1q42.13	-0.41	1.6e-34	1.65096e-31
RPP21	6p22.1	-0.41	1.6e-34	1.65096e-31
PQLC1	18q23	-0.41	1.6e-34	1.65096e-31
ILKAP	2q37.3	-0.41	1.6e-34	1.65096e-31
WRAP73	1p36.32	-0.41	1.6e-34	1.65096e-31
ZMYND19	9q34.3	-0.41	1.6e-34	1.65096e-31
ATAD3B	1p36.33	-0.41	1.6e-34	1.65096e-31
ZDHHC18	1p36.11	-0.41	1.6e-34	1.65096e-31
NCBP2-AS2	3q29	-0.41	1.6e-34	1.65096e-31
DDX49	19p13.11	-0.41	1.6e-34	1.65096e-31
TRMT1	19p13.13	-0.41	1.6e-34	1.65096e-31
CTU1	19q13.41	-0.41	1.6e-34	1.65096e-31
LRWD1	7q22.1	-0.41	1.6e-34	1.65096e-31
PPP2R3B	Xp22.33 and Yp11.31	-0.41	1.6e-34	1.65096e-31
GPATCH3	1p36.11	-0.41	1.6e-34	1.65096e-31
COPS7B	2q37.1	-0.41	1.6e-34	1.65096e-31
TRIM23	5q12.3	0.41	1.6e-34	1.65096e-31
ATRX	Xq21.1	0.41	1.6e-34	1.65096e-31
PAPD4	5q14.1	0.41	1.6e-34	1.65096e-31
RBL2	16q12.2	0.41	1.6e-34	1.65096e-31
RNASEL	1q25.3	0.41	1.6e-34	1.65096e-31
RNF6	13q12.13	0.41	1.6e-34	1.65096e-31
SEL1L	14q31.1	0.41	1.6e-34	1.65096e-31
SP1	12q13.13	0.41	1.6e-34	1.65096e-31
TMF1	3p14.1	0.41	1.6e-34	1.65096e-31
SCAMP1	5q14.1	0.41	1.6e-34	1.65096e-31
SEC24B	4q25	0.41	1.6e-34	1.65096e-31
ZNF678	1q42.13	0.41	1.6e-34	1.65096e-31
CDADC1	13q14.2	0.41	1.6e-34	1.65096e-31
SETDB2	13q14.2	0.41	1.6e-34	1.65096e-31
ARL15	5q11.2	0.41	1.6e-34	1.65096e-31
MINDY2	15q21.3-q22.1	0.41	1.6e-34	1.65096e-31
MPHOSPH8	13q12.11	0.41	1.6e-34	1.65096e-31
SACM1L	3p21.31	0.41	1.6e-34	1.65096e-31
UFL1	6q16.1	0.41	1.6e-34	1.65096e-31
ZBTB38	3q23	0.41	1.6e-34	1.65096e-31
SPRYD7	13q14.2	0.41	1.6e-34	1.65096e-31
FAM160B1	10q25.3	0.41	1.6e-34	1.65096e-31
HEATR5A	14q12	0.41	1.6e-34	1.65096e-31
FBXL5	4p15.32	0.41	1.6e-34	1.65096e-31
ZBTB11	3q12.3	0.41	1.6e-34	1.65096e-31
FANCE	6p21.31	-0.4	8.7e-33	6.9673e-30
STMN1	1p36.11	-0.4	8.7e-33	6.9673e-30
MCM2	3q21.3	-0.4	8.7e-33	6.9673e-30
NUDT1	7p22.3	-0.4	8.7e-33	6.9673e-30
MRPS12	19q13.2	-0.4	8.7e-33	6.9673e-30
SRSF4	1p35.3	-0.4	8.7e-33	6.9673e-30
SF3A2	19p13.3	-0.4	8.7e-33	6.9673e-30
CLPP	19p13.3	-0.4	8.7e-33	6.9673e-30
TOP3B	22q11.22	-0.4	8.7e-33	6.9673e-30
RRP9	3p21.2	-0.4	8.7e-33	6.9673e-30
HGS	17q25.3	-0.4	8.7e-33	6.9673e-30
DHX34	19q13.32	-0.4	8.7e-33	6.9673e-30
STK25	2q37.3	-0.4	8.7e-33	6.9673e-30
RBM42	19q13.12	-0.4	8.7e-33	6.9673e-30
RPUSD1	16p13.3	-0.4	8.7e-33	6.9673e-30
MXD3	5q35.3	-0.4	8.7e-33	6.9673e-30
MRTO4	1p36.13	-0.4	8.7e-33	6.9673e-30
FAM207A	21q22.3	-0.4	8.7e-33	6.9673e-30
SDHAF1	19q13.12	-0.4	8.7e-33	6.9673e-30
GNB1L	22q11.21	-0.4	8.7e-33	6.9673e-30
TMEM161A	19p13.11	-0.4	8.7e-33	6.9673e-30
RNF220	1p34.1	-0.4	8.7e-33	6.9673e-30
RALY	20q11.22	-0.4	8.7e-33	6.9673e-30
CEP131	17q25.3	-0.4	8.7e-33	6.9673e-30
ATG4B	2q37.3	-0.4	8.7e-33	6.9673e-30
ZNF598	16p13.3	-0.4	8.7e-33	6.9673e-30
NOC2L	1p36.33	-0.4	8.7e-33	6.9673e-30
PELP1	17p13.2	-0.4	8.7e-33	6.9673e-30
ZNF777	7q36.1	-0.4	8.7e-33	6.9673e-30
FAM3A	Xq28	-0.4	8.7e-33	6.9673e-30
MRPL38	17q25.1	-0.4	8.7e-33	6.9673e-30
ZFAND2B	2q35	-0.4	8.7e-33	6.9673e-30
JMJD4	1q42.13	-0.4	8.7e-33	6.9673e-30
DDX3X	Xp11.4	0.4	8.7e-33	6.9673e-30
DMXL1	5q23.1	0.4	8.7e-33	6.9673e-30
WDR36	5q22.1	0.4	8.7e-33	6.9673e-30
ITGAV	2q32.1	0.4	8.7e-33	6.9673e-30
CARNMT1	9q21.13	0.4	8.7e-33	6.9673e-30
ZNF41	Xp11.3	0.4	8.7e-33	6.9673e-30
TRIP11	14q32.12	0.4	8.7e-33	6.9673e-30
PREPL	2p21	0.4	8.7e-33	6.9673e-30
GCC2	2q12.3	0.4	8.7e-33	6.9673e-30
PDCD6IP	3p22.3	0.4	8.7e-33	6.9673e-30
TNKS2	10q23.32	0.4	8.7e-33	6.9673e-30
RBM43	2q23.3	0.4	8.7e-33	6.9673e-30
TTBK2	15q15.2	0.4	8.7e-33	6.9673e-30
TM6SF1	15q25.2	0.4	8.7e-33	6.9673e-30
RBM27	5q32	0.4	8.7e-33	6.9673e-30
WDR44	Xq24	0.4	8.7e-33	6.9673e-30
TMEM106B	7p21.3	0.4	8.7e-33	6.9673e-30
ZNF280D	15q21.3	0.4	8.7e-33	6.9673e-30
USP12	13q12.13	0.4	8.7e-33	6.9673e-30
ZC3H13	13q14.13	0.4	8.7e-33	6.9673e-30
TBCEL	11q23.3	0.4	8.7e-33	6.9673e-30
ARHGEF12	11q23.3	0.4	8.7e-33	6.9673e-30
KIAA0825	5q15	0.4	8.7e-33	6.9673e-30
ARFIP1	4q31.3	0.4	8.7e-33	6.9673e-30
TAB3	Xp21.2	0.4	8.7e-33	6.9673e-30
BAZ2B	2q24.2	0.4	8.7e-33	6.9673e-30
RBM26	13q31.1	0.4	8.7e-33	6.9673e-30
BAX	19q13.33	-0.39	4.1e-31	2.62675e-28
BCS1L	2q35	-0.39	4.1e-31	2.62675e-28
DTYMK	2q37.3	-0.39	4.1e-31	2.62675e-28
GRK6	5q35.3	-0.39	4.1e-31	2.62675e-28
TMEM201	1p36.22	-0.39	4.1e-31	2.62675e-28
CC2D1B	1p32.3	-0.39	4.1e-31	2.62675e-28
SNRPB	20p13	-0.39	4.1e-31	2.62675e-28
MOGS	2p13.1	-0.39	4.1e-31	2.62675e-28
RAD54L	1p34.1	-0.39	4.1e-31	2.62675e-28
H1FX	3q21.3	-0.39	4.1e-31	2.62675e-28
LONP1	19p13.3	-0.39	4.1e-31	2.62675e-28
TSSC4	11p15.5	-0.39	4.1e-31	2.62675e-28
POP7	7q22.1	-0.39	4.1e-31	2.62675e-28
NPM3	10q24.32	-0.39	4.1e-31	2.62675e-28
PPIH	1p34.2	-0.39	4.1e-31	2.62675e-28
ANP32B	9q22.33	-0.39	4.1e-31	2.62675e-28
SIVA1	14q32.33	-0.39	4.1e-31	2.62675e-28
SCNM1	1q21.3	-0.39	4.1e-31	2.62675e-28
TSEN34	19q13.42	-0.39	4.1e-31	2.62675e-28
TMUB1	7q36.1	-0.39	4.1e-31	2.62675e-28
MRPL37	1p32.3	-0.39	4.1e-31	2.62675e-28
SNHG12	1p35.3	-0.39	4.1e-31	2.62675e-28
CTU2	16q24.3	-0.39	4.1e-31	2.62675e-28
MCRIP1	17q25.3	-0.39	4.1e-31	2.62675e-28
C1ORF159	1p36.33	-0.39	4.1e-31	2.62675e-28
CARHSP1	16p13.2	-0.39	4.1e-31	2.62675e-28
LEMD2	6p21.31	-0.39	4.1e-31	2.62675e-28
LSM2	6p21.33	-0.39	4.1e-31	2.62675e-28
TMEM86B	19q13.42	-0.39	4.1e-31	2.62675e-28
CCNQ	Xq28	-0.39	4.1e-31	2.62675e-28
TRAPPC3	1p34.3	-0.39	4.1e-31	2.62675e-28
ZNF787	19q13.43	-0.39	4.1e-31	2.62675e-28
NTMT1	9q34.11	-0.39	4.1e-31	2.62675e-28
STOML2	9p13.3	-0.39	4.1e-31	2.62675e-28
FKBPL	6p21.32	-0.39	4.1e-31	2.62675e-28
COPB1	11p15.2	0.39	4.1e-31	2.62675e-28
PIKFYVE	2q34	0.39	4.1e-31	2.62675e-28
ZNF800	7q31.33	0.39	4.1e-31	2.62675e-28
EVI5	1p22.1	0.39	4.1e-31	2.62675e-28
IFT88	13q12.11	0.39	4.1e-31	2.62675e-28
FAM199X	Xq22.2	0.39	4.1e-31	2.62675e-28
AP3B1	5q14.1	0.39	4.1e-31	2.62675e-28
TGOLN2	2p11.2	0.39	4.1e-31	2.62675e-28
SEC24A	5q31.1	0.39	4.1e-31	2.62675e-28
WBP4	13q14.11	0.39	4.1e-31	2.62675e-28
PHC3	3q26.2	0.39	4.1e-31	2.62675e-28
SLC35F5	2q14.1	0.39	4.1e-31	2.62675e-28
ITCH	20q11.22	0.39	4.1e-31	2.62675e-28
IPO11	5q12.1	0.39	4.1e-31	2.62675e-28
CAB39	2q37.1	0.39	4.1e-31	2.62675e-28
KLHL28	14q21.2	0.39	4.1e-31	2.62675e-28
USP47	11p15.3	0.39	4.1e-31	2.62675e-28
MYCBP2	13q22.3	0.39	4.1e-31	2.62675e-28
DNAJC13	3q22.1	0.39	4.1e-31	2.62675e-28
DICER1	14q32.13	0.39	4.1e-31	2.62675e-28
PRDM10	11q24.3	0.39	4.1e-31	2.62675e-28
SENP7	3q12.3	0.39	4.1e-31	2.62675e-28
RALGAPA1	14q13.2	0.39	4.1e-31	2.62675e-28
LNX2	13q12.2	0.39	4.1e-31	2.62675e-28
ELMOD2	4q31.1	0.39	4.1e-31	2.62675e-28
PAN3	13q12.2	0.39	4.1e-31	2.62675e-28
HBP1	7q22.3	0.39	4.1e-31	2.62675e-28
NBEA	13q13.3	0.39	4.1e-31	2.62675e-28
MED4	13q14.2	0.39	4.1e-31	2.62675e-28
2018-03-07	2q24.2	0.39	4.1e-31	2.62675e-28
SLC30A5	5q13.1-q13.2	0.39	4.1e-31	2.62675e-28
ANO6	12q12	0.39	4.1e-31	2.62675e-28
DPH2	1p34.1	-0.38	1.7e-29	8.42638e-27
FUS	16p11.2	-0.38	1.7e-29	8.42638e-27
H2AFX	11q23.3	-0.38	1.7e-29	8.42638e-27
HMGA1	6p21.31	-0.38	1.7e-29	8.42638e-27
PRMT1	19q13.33	-0.38	1.7e-29	8.42638e-27
MCM3	6p12.2	-0.38	1.7e-29	8.42638e-27
UQCC3	11q12.3	-0.38	1.7e-29	8.42638e-27
NDUFS5	1p34.3	-0.38	1.7e-29	8.42638e-27
NDUFS6	5p15.33	-0.38	1.7e-29	8.42638e-27
NFKBIB	19q13.2	-0.38	1.7e-29	8.42638e-27
PFDN2	1q23.3	-0.38	1.7e-29	8.42638e-27
PIN1	19p13.2	-0.38	1.7e-29	8.42638e-27
PRKCSH	19p13.2	-0.38	1.7e-29	8.42638e-27
PWP2	21q22.3	-0.38	1.7e-29	8.42638e-27
RPL18A	19p13.11	-0.38	1.7e-29	8.42638e-27
SURF2	9q34.2	-0.38	1.7e-29	8.42638e-27
TFAP4	16p13.3	-0.38	1.7e-29	8.42638e-27
ZBTB17	1p36.13	-0.38	1.7e-29	8.42638e-27
GPANK1	6p21.33	-0.38	1.7e-29	8.42638e-27
CHAF1B	21q22.12-q22.13	-0.38	1.7e-29	8.42638e-27
AXIN1	16p13.3	-0.38	1.7e-29	8.42638e-27
AURKB	17p13.1	-0.38	1.7e-29	8.42638e-27
MED26	19p13.11	-0.38	1.7e-29	8.42638e-27
PQBP1	Xp11.23	-0.38	1.7e-29	8.42638e-27
TUBA1B	12q13.12	-0.38	1.7e-29	8.42638e-27
WDR4	21q22.3	-0.38	1.7e-29	8.42638e-27
EBNA1BP2	1p34.2	-0.38	1.7e-29	8.42638e-27
NOL12	22q13.1	-0.38	1.7e-29	8.42638e-27
PTGES2	9q34.11	-0.38	1.7e-29	8.42638e-27
THAP7	22q11.21	-0.38	1.7e-29	8.42638e-27
TRMT61A	14q32.33	-0.38	1.7e-29	8.42638e-27
DOHH	19p13.3	-0.38	1.7e-29	8.42638e-27
MRPL51	12p13.31	-0.38	1.7e-29	8.42638e-27
SIRT7	17q25.3	-0.38	1.7e-29	8.42638e-27
GET4	7p22.3	-0.38	1.7e-29	8.42638e-27
LZTS2	10q24.31	-0.38	1.7e-29	8.42638e-27
HDGFL2	19p13.3	-0.38	1.7e-29	8.42638e-27
LSM10	1p34.3	-0.38	1.7e-29	8.42638e-27
MBD3	19p13.3	-0.38	1.7e-29	8.42638e-27
EXOSC4	8q24.3	-0.38	1.7e-29	8.42638e-27
ALKBH4	7q22.1	-0.38	1.7e-29	8.42638e-27
RNF126	19p13.3	-0.38	1.7e-29	8.42638e-27
TRMU	22q13.31	-0.38	1.7e-29	8.42638e-27
HSPBP1	19q13.42	-0.38	1.7e-29	8.42638e-27
WDR34	9q34.11	-0.38	1.7e-29	8.42638e-27
SAMD1	19p13.12	-0.38	1.7e-29	8.42638e-27
B3GAT3	11q12.3	-0.38	1.7e-29	8.42638e-27
DPH7	9q34.3	-0.38	1.7e-29	8.42638e-27
ATG101	12q13.13	-0.38	1.7e-29	8.42638e-27
MFSD2B	2p23.3	-0.38	1.7e-29	8.42638e-27
PACSIN3	11p11.2	-0.38	1.7e-29	8.42638e-27
ABT1	6p22.2	-0.38	1.7e-29	8.42638e-27
CPSF1	8q24.3	-0.38	1.7e-29	8.42638e-27
MRPL55	1q42.13	-0.38	1.7e-29	8.42638e-27
MRPS26	20p13	-0.38	1.7e-29	8.42638e-27
KRI1	19p13.2	-0.38	1.7e-29	8.42638e-27
MARCKSL1	1p35.1	-0.38	1.7e-29	8.42638e-27
ATP7A	Xq21.1	0.38	1.7e-29	8.42638e-27
GMFB	14q22.2	0.38	1.7e-29	8.42638e-27
IDE	10q23.33	0.38	1.7e-29	8.42638e-27
TWF1	12q12	0.38	1.7e-29	8.42638e-27
ZEB1	10p11.22	0.38	1.7e-29	8.42638e-27
UBE3A	15q11.2	0.38	1.7e-29	8.42638e-27
TTC37	5q15	0.38	1.7e-29	8.42638e-27
AQR	15q14	0.38	1.7e-29	8.42638e-27
GIT2	12q24.11	0.38	1.7e-29	8.42638e-27
N4BP2L2	13q13.1	0.38	1.7e-29	8.42638e-27
EXOC5	14q22.3	0.38	1.7e-29	8.42638e-27
MAN1A2	1p12	0.38	1.7e-29	8.42638e-27
NEK5	13q14.3	0.38	1.7e-29	8.42638e-27
BROX	1q41	0.38	1.7e-29	8.42638e-27
KIAA1109	4q27	0.38	1.7e-29	8.42638e-27
GSKIP	14q32.2	0.38	1.7e-29	8.42638e-27
LCOR	10q24.1	0.38	1.7e-29	8.42638e-27
ZNF81	Xp11.23	0.38	1.7e-29	8.42638e-27
SLC46A3	13q12.3	0.38	1.7e-29	8.42638e-27
CEP120	5q23.2	0.38	1.7e-29	8.42638e-27
ZNF770	15q14	0.38	1.7e-29	8.42638e-27
CCDC186	10q25.3	0.38	1.7e-29	8.42638e-27
ASXL2	2p23.3	0.38	1.7e-29	8.42638e-27
WDFY3	4q21.23	0.38	1.7e-29	8.42638e-27
LMBRD1	6q13	0.38	1.7e-29	8.42638e-27
MON2	12q14.1	0.38	1.7e-29	8.42638e-27
UHRF1BP1L	12q23.1	0.38	1.7e-29	8.42638e-27
TOGARAM1	14q21.2	0.38	1.7e-29	8.42638e-27
SMARCAD1	4q22.3	0.38	1.7e-29	8.42638e-27
C5ORF15	5q31.1	0.38	1.7e-29	8.42638e-27
MICU2	13q12.11	0.38	1.7e-29	8.42638e-27
BIRC6	2p22.3	0.38	1.7e-29	8.42638e-27
ZNF429	19p12	0.38	1.7e-29	8.42638e-27
KMT2C	7q36.1	0.38	1.7e-29	8.42638e-27
RAB3GAP2	1q41	0.38	1.7e-29	8.42638e-27
LMBRD2	5p13.2	0.38	1.7e-29	8.42638e-27
TMOD3	15q21.2	0.38	1.7e-29	8.42638e-27
XPO4	13q12.11	0.38	1.7e-29	8.42638e-27
PCNX4	14q23.1	0.38	1.7e-29	8.42638e-27
NBEAL1	2q33.2	0.38	1.7e-29	8.42638e-27
ARID2	12q12	0.38	1.7e-29	8.42638e-27
RCC1	1p35.3	-0.37	6.1e-28	2.48427e-25
TBCB	19q13.12	-0.37	6.1e-28	2.48427e-25
HNRNPM	19p13.2	-0.37	6.1e-28	2.48427e-25
NDUFB7	19p13.12	-0.37	6.1e-28	2.48427e-25
PFN1	17p13.2	-0.37	6.1e-28	2.48427e-25
PRCC	1q23.1	-0.37	6.1e-28	2.48427e-25
SNRPD2	19q13.32	-0.37	6.1e-28	2.48427e-25
SUV39H1	Xp11.23	-0.37	6.1e-28	2.48427e-25
IFRD2	3p21.31	-0.37	6.1e-28	2.48427e-25
UBL4A	Xq28	-0.37	6.1e-28	2.48427e-25
MAD1L1	7p22.3	-0.37	6.1e-28	2.48427e-25
RFXANK	19p13.11	-0.37	6.1e-28	2.48427e-25
PTTG1	5q33.3	-0.37	6.1e-28	2.48427e-25
BCL7C	16p11.2	-0.37	6.1e-28	2.48427e-25
WDR46	6p21.32	-0.37	6.1e-28	2.48427e-25
DDX39A	19p13.12	-0.37	6.1e-28	2.48427e-25
PRELID3A	18p11.21	-0.37	6.1e-28	2.48427e-25
CDC37	19p13.2	-0.37	6.1e-28	2.48427e-25
LYPLA2	1p36.11	-0.37	6.1e-28	2.48427e-25
ARL16	17q25.3	-0.37	6.1e-28	2.48427e-25
MYPOP	19q13.32	-0.37	6.1e-28	2.48427e-25
NOC4L	12q24.33	-0.37	6.1e-28	2.48427e-25
ZNF408	11p11.2	-0.37	6.1e-28	2.48427e-25
ZNF672	1q44	-0.37	6.1e-28	2.48427e-25
FDX1L	19p13.2	-0.37	6.1e-28	2.48427e-25
TEDC2	16p13.3	-0.37	6.1e-28	2.48427e-25
TRABD	22q13.33	-0.37	6.1e-28	2.48427e-25
TOE1	1p34.1	-0.37	6.1e-28	2.48427e-25
TSR3	16p13.3	-0.37	6.1e-28	2.48427e-25
SF3B5	6q24.2	-0.37	6.1e-28	2.48427e-25
ZNF593	1p36.11	-0.37	6.1e-28	2.48427e-25
AGAP3	7q36.1	-0.37	6.1e-28	2.48427e-25
NOP16	5q35.2	-0.37	6.1e-28	2.48427e-25
ANAPC11	17q25.3	-0.37	6.1e-28	2.48427e-25
ELOF1	19p13.2	-0.37	6.1e-28	2.48427e-25
YDJC	22q11.21	-0.37	6.1e-28	2.48427e-25
GTPBP3	19p13.11	-0.37	6.1e-28	2.48427e-25
PSRC1	1p13.3	-0.37	6.1e-28	2.48427e-25
TIGD5	8q24.3	-0.37	6.1e-28	2.48427e-25
WDR74	11q12.3	-0.37	6.1e-28	2.48427e-25
AURKAIP1	1p36.33	-0.37	6.1e-28	2.48427e-25
PLEKHJ1	19p13.3	-0.37	6.1e-28	2.48427e-25
HAUS7	Xq28	-0.37	6.1e-28	2.48427e-25
PUF60	8q24.3	-0.37	6.1e-28	2.48427e-25
NSUN5	7q11.23	-0.37	6.1e-28	2.48427e-25
LIN37	19q13.12	-0.37	6.1e-28	2.48427e-25
PES1	22q12.2	-0.37	6.1e-28	2.48427e-25
NCLN	19p13.3	-0.37	6.1e-28	2.48427e-25
HMCES	3q21.3	-0.37	6.1e-28	2.48427e-25
MBLAC1	7q22.1	-0.37	6.1e-28	2.48427e-25
SLC25A19	17q25.1	-0.37	6.1e-28	2.48427e-25
ZNF428	19q13.31	-0.37	6.1e-28	2.48427e-25
NDUFA11	19p13.3	-0.37	6.1e-28	2.48427e-25
KDF1	1p36.11	-0.37	6.1e-28	2.48427e-25
PUSL1	1p36.33	-0.37	6.1e-28	2.48427e-25
MTMR9	8p23.1	0.37	6.1e-28	2.48427e-25
CREBL2	12p13.1	0.37	6.1e-28	2.48427e-25
GTF2A1	14q31.1	0.37	6.1e-28	2.48427e-25
MIER3	5q11.2	0.37	6.1e-28	2.48427e-25
C5ORF24	5q31.1	0.37	6.1e-28	2.48427e-25
ITGA1	5q11.2	0.37	6.1e-28	2.48427e-25
SNTB2	16q22.1	0.37	6.1e-28	2.48427e-25
TJP1	15q13.1	0.37	6.1e-28	2.48427e-25
UBE4A	11q23.3	0.37	6.1e-28	2.48427e-25
SECISBP2L	15q21.1	0.37	6.1e-28	2.48427e-25
MATR3	5q31.2	0.37	6.1e-28	2.48427e-25
SEC24D	4q26	0.37	6.1e-28	2.48427e-25
DENND4A	15q22.31	0.37	6.1e-28	2.48427e-25
FAM114A2	5q33.2	0.37	6.1e-28	2.48427e-25
SERINC3	20q13.12	0.37	6.1e-28	2.48427e-25
SEC23IP	10q26.11-q26.12	0.37	6.1e-28	2.48427e-25
FYCO1	3p21.31	0.37	6.1e-28	2.48427e-25
CHD9	16q12.2	0.37	6.1e-28	2.48427e-25
CAB39L	13q14.2	0.37	6.1e-28	2.48427e-25
RAB8B	15q22.2	0.37	6.1e-28	2.48427e-25
HEATR5B	2p22.2	0.37	6.1e-28	2.48427e-25
AFTPH	2p14	0.37	6.1e-28	2.48427e-25
TRPM7	15q21.2	0.37	6.1e-28	2.48427e-25
RALGPS2	1q25.2	0.37	6.1e-28	2.48427e-25
RAB11FIP2	10q26.11	0.37	6.1e-28	2.48427e-25
CPEB3	10q23.32	0.37	6.1e-28	2.48427e-25
ZBTB1	14q23.3	0.37	6.1e-28	2.48427e-25
DIS3	13q21.33	0.37	6.1e-28	2.48427e-25
TMEM184C	4q31.23	0.37	6.1e-28	2.48427e-25
PCNX1	14q24.2	0.37	6.1e-28	2.48427e-25
CLASP2	3p22.3	0.37	6.1e-28	2.48427e-25
SNX13	7p21.1	0.37	6.1e-28	2.48427e-25
ACAP2	3q29	0.37	6.1e-28	2.48427e-25
RICTOR	5p13.1	0.37	6.1e-28	2.48427e-25
TCP11L2	12q23.3	0.37	6.1e-28	2.48427e-25
CHURC1	14q23.3	0.37	6.1e-28	2.48427e-25
KLHL20	1q25.1	0.37	6.1e-28	2.48427e-25
ZNF441	19p13.2	0.37	6.1e-28	2.48427e-25
BOD1L1	4p15.33	0.37	6.1e-28	2.48427e-25
ARF5	7q32.1	-0.36	1.9e-26	6.32228e-24
MRPS34	16p13.3	-0.36	1.9e-26	6.32228e-24
EMD	Xq28	-0.36	1.9e-26	6.32228e-24
FBL	19q13.2	-0.36	1.9e-26	6.32228e-24
FAU	11q13.1	-0.36	1.9e-26	6.32228e-24
FEN1	11q12.2	-0.36	1.9e-26	6.32228e-24
GNL1	6p21.33	-0.36	1.9e-26	6.32228e-24
ILF3	19p13.2	-0.36	1.9e-26	6.32228e-24
MDH2	7q11.23	-0.36	1.9e-26	6.32228e-24
MPST	22q12.3	-0.36	1.9e-26	6.32228e-24
LRRC45	17q25.3	-0.36	1.9e-26	6.32228e-24
NFYC	1p34.2	-0.36	1.9e-26	6.32228e-24
PPP5C	19q13.32	-0.36	1.9e-26	6.32228e-24
MAP2K2	19p13.3	-0.36	1.9e-26	6.32228e-24
MAP2K7	19p13.2	-0.36	1.9e-26	6.32228e-24
PTMA	2q37.1	-0.36	1.9e-26	6.32228e-24
RPLP2	11p15.5	-0.36	1.9e-26	6.32228e-24
ADCK5	8q24.3	-0.36	1.9e-26	6.32228e-24
TUBB	6p21.33	-0.36	1.9e-26	6.32228e-24
SNRPD1	18q11.2	-0.36	1.9e-26	6.32228e-24
SRM	1p36.22	-0.36	1.9e-26	6.32228e-24
VPS72	1q21.3	-0.36	1.9e-26	6.32228e-24
THOP1	19p13.3	-0.36	1.9e-26	6.32228e-24
UBA52	19p13.11	-0.36	1.9e-26	6.32228e-24
NOC2LP2	2q21.1	-0.36	1.9e-26	6.32228e-24
C21ORF33	21q22.3	-0.36	1.9e-26	6.32228e-24
SNHG3	1p35.3	-0.36	1.9e-26	6.32228e-24
ZNF282	7q36.1	-0.36	1.9e-26	6.32228e-24
LPAR2	19p13.11	-0.36	1.9e-26	6.32228e-24
ECE2	3q27.1	-0.36	1.9e-26	6.32228e-24
RBBP8NL	20q13.33	-0.36	1.9e-26	6.32228e-24
TROAP	12q13.12	-0.36	1.9e-26	6.32228e-24
CHAF1A	19p13.3	-0.36	1.9e-26	6.32228e-24
PPIE	1p34.2	-0.36	1.9e-26	6.32228e-24
TACC3	4p16.3	-0.36	1.9e-26	6.32228e-24
CHERP	19p13.11	-0.36	1.9e-26	6.32228e-24
DRAP1	11q13.1	-0.36	1.9e-26	6.32228e-24
GIPC1	19p13.12	-0.36	1.9e-26	6.32228e-24
TXNL4A	18q23	-0.36	1.9e-26	6.32228e-24
EHMT2	6p21.33	-0.36	1.9e-26	6.32228e-24
RNPS1	16p13.3	-0.36	1.9e-26	6.32228e-24
FASTK	7q36.1	-0.36	1.9e-26	6.32228e-24
PRSS53	16p11.2	-0.36	1.9e-26	6.32228e-24
C11ORF84	11q13.1	-0.36	1.9e-26	6.32228e-24
TRIR	19p13.13	-0.36	1.9e-26	6.32228e-24
CUEDC2	10q24.32	-0.36	1.9e-26	6.32228e-24
DDA1	19p13.11	-0.36	1.9e-26	6.32228e-24
ASPSCR1	17q25.3	-0.36	1.9e-26	6.32228e-24
CCDC86	11q12.2	-0.36	1.9e-26	6.32228e-24
C9ORF16	9q34.11	-0.36	1.9e-26	6.32228e-24
KTI12	1p32.3	-0.36	1.9e-26	6.32228e-24
KIF18B	17q21.31	-0.36	1.9e-26	6.32228e-24
QTRT1	19p13.2	-0.36	1.9e-26	6.32228e-24
ZNF653	19p13.2	-0.36	1.9e-26	6.32228e-24
INO80B	2p13.1	-0.36	1.9e-26	6.32228e-24
CDCA3	12p13.31	-0.36	1.9e-26	6.32228e-24
TOP1MT	8q24.3	-0.36	1.9e-26	6.32228e-24
THAP4	2q37.3	-0.36	1.9e-26	6.32228e-24
CDCA7	2q31.1	-0.36	1.9e-26	6.32228e-24
CDKN2A-AS1	9p21.3	-0.36	1.9e-26	6.32228e-24
SPNS1	16p11.2	-0.36	1.9e-26	6.32228e-24
PCGF1	2p13.1	-0.36	1.9e-26	6.32228e-24
DPM3	1q22	-0.36	1.9e-26	6.32228e-24
PIMREG	17p13.2	-0.36	1.9e-26	6.32228e-24
NDUFB11	Xp11.3	-0.36	1.9e-26	6.32228e-24
TSEN54	17q25.1	-0.36	1.9e-26	6.32228e-24
REX1BD	19p13.11	-0.36	1.9e-26	6.32228e-24
MAP7D1	1p34.3	-0.36	1.9e-26	6.32228e-24
RPUSD3	3p25.3	-0.36	1.9e-26	6.32228e-24
CCDC167	6p21.2	-0.36	1.9e-26	6.32228e-24
FAM89B	11q13.1	-0.36	1.9e-26	6.32228e-24
DUS3L	19p13.3	-0.36	1.9e-26	6.32228e-24
YIF1B	19q13.2	-0.36	1.9e-26	6.32228e-24
SUGP1	19p13.11	-0.36	1.9e-26	6.32228e-24
TIMM29	19p13.2	-0.36	1.9e-26	6.32228e-24
DMAC1	9p24.1	-0.36	1.9e-26	6.32228e-24
RPS19BP1	22q13.1	-0.36	1.9e-26	6.32228e-24
NAT9	17q25.1	-0.36	1.9e-26	6.32228e-24
SENP3	17p13.1	-0.36	1.9e-26	6.32228e-24
PPP1R14B	11q13.1	-0.36	1.9e-26	6.32228e-24
RAVER1	19p13.2	-0.36	1.9e-26	6.32228e-24
ATXN7L2	1p13.3	-0.36	1.9e-26	6.32228e-24
SAP30BP	17q25.1	-0.36	1.9e-26	6.32228e-24
MRPL14	6p21.1	-0.36	1.9e-26	6.32228e-24
MRPL9	1q21.3	-0.36	1.9e-26	6.32228e-24
RTN4R	22q11.21	-0.36	1.9e-26	6.32228e-24
ARHGAP5	14q12	0.36	1.9e-26	6.32228e-24
ATM	11q22.3	0.36	1.9e-26	6.32228e-24
ESD	13q14.2	0.36	1.9e-26	6.32228e-24
AFF1	4q21.3-q22.1	0.36	1.9e-26	6.32228e-24
PRKAR1A	17q24.2	0.36	1.9e-26	6.32228e-24
PRKG1	10q11.23-q21.1	0.36	1.9e-26	6.32228e-24
UTRN	6q24.2	0.36	1.9e-26	6.32228e-24
CUL5	11q22.3	0.36	1.9e-26	6.32228e-24
NUMB	14q24.2-q24.3	0.36	1.9e-26	6.32228e-24
NEK7	1q31.3	0.36	1.9e-26	6.32228e-24
DAZAP2	12q13.13	0.36	1.9e-26	6.32228e-24
LACC1	13q14.11	0.36	1.9e-26	6.32228e-24
SETD7	4q31.1	0.36	1.9e-26	6.32228e-24
FBXO38	5q32	0.36	1.9e-26	6.32228e-24
KCTD12	13q22.3	0.36	1.9e-26	6.32228e-24
DCTN4	5q33.1	0.36	1.9e-26	6.32228e-24
FAM13B	5q31.2	0.36	1.9e-26	6.32228e-24
RAB14	9q33.2	0.36	1.9e-26	6.32228e-24
ABHD13	13q33.3	0.36	1.9e-26	6.32228e-24
CHIC1	Xq13.2	0.36	1.9e-26	6.32228e-24
TBC1D8B	Xq22.3	0.36	1.9e-26	6.32228e-24
ZNF654	3p11.1	0.36	1.9e-26	6.32228e-24
ZNF510	9q22.33	0.36	1.9e-26	6.32228e-24
RABL3	3q13.33	0.36	1.9e-26	6.32228e-24
ERBIN	5q12.3	0.36	1.9e-26	6.32228e-24
WDR7	18q21.31	0.36	1.9e-26	6.32228e-24
WDFY1	2q36.1	0.36	1.9e-26	6.32228e-24
ZBTB26	9q33.2	0.36	1.9e-26	6.32228e-24
LTN1	21q21.3	0.36	1.9e-26	6.32228e-24
APPL1	3p14.3	0.36	1.9e-26	6.32228e-24
ZNF720	16p11.2	0.36	1.9e-26	6.32228e-24
ZBTB41	1q31.3	0.36	1.9e-26	6.32228e-24
ARL2	11q13.1	-0.35	5.5e-25	1.49422e-22
TSPO	22q13.2	-0.35	5.5e-25	1.49422e-22
CDKN2D	19p13.2	-0.35	5.5e-25	1.49422e-22
CSNK1G2	19p13.3	-0.35	5.5e-25	1.49422e-22
CTPS1	1p34.2	-0.35	5.5e-25	1.49422e-22
DDX11	12p11.21	-0.35	5.5e-25	1.49422e-22
DVL1	1p36.33	-0.35	5.5e-25	1.49422e-22
ESRRA	11q13.1	-0.35	5.5e-25	1.49422e-22
EZH2	7q36.1	-0.35	5.5e-25	1.49422e-22
GLI4	8q24.3	-0.35	5.5e-25	1.49422e-22
U2AF1L4	19q13.12	-0.35	5.5e-25	1.49422e-22
THAP8	19q13.12	-0.35	5.5e-25	1.49422e-22
IRF3	19q13.33	-0.35	5.5e-25	1.49422e-22
KIFC1	6p21.32	-0.35	5.5e-25	1.49422e-22
MIF	22q11.23	-0.35	5.5e-25	1.49422e-22
NDUFS3	11p11.2	-0.35	5.5e-25	1.49422e-22
YBX1	1p34.2	-0.35	5.5e-25	1.49422e-22
PFKL	21q22.3	-0.35	5.5e-25	1.49422e-22
POLR2H	3q27.1	-0.35	5.5e-25	1.49422e-22
POLRMT	19p13.3	-0.35	5.5e-25	1.49422e-22
PSMB4	1q21.3	-0.35	5.5e-25	1.49422e-22
RANGAP1	22q13.2	-0.35	5.5e-25	1.49422e-22
RPL13	16q24.3|17p11.2	-0.35	5.5e-25	1.49422e-22
RPS21	20q13.33	-0.35	5.5e-25	1.49422e-22
SGTA	19p13.3	-0.35	5.5e-25	1.49422e-22
SMARCB1	22q11.23|22q11	-0.35	5.5e-25	1.49422e-22
SNRPC	6p21.31	-0.35	5.5e-25	1.49422e-22
SURF6	9q34.2	-0.35	5.5e-25	1.49422e-22
TCF3	19p13.3	-0.35	5.5e-25	1.49422e-22
SSR4P1	21q22.3	-0.35	5.5e-25	1.49422e-22
TUFM	16p11.2	-0.35	5.5e-25	1.49422e-22
UROD	1p34.1	-0.35	5.5e-25	1.49422e-22
SEM1	7q21.3	-0.35	5.5e-25	1.49422e-22
SLC10A3	Xq28	-0.35	5.5e-25	1.49422e-22
CDC45	22q11.21	-0.35	5.5e-25	1.49422e-22
STX10	19p13.13	-0.35	5.5e-25	1.49422e-22
UBE2M	19q13.43	-0.35	5.5e-25	1.49422e-22
GTF3C5	9q34.13	-0.35	5.5e-25	1.49422e-22
ZNF358	19p13.2	-0.35	5.5e-25	1.49422e-22
MYL6B	12q13.2	-0.35	5.5e-25	1.49422e-22
RECQL4	8q24.3	-0.35	5.5e-25	1.49422e-22
HOMER3	19p13.11	-0.35	5.5e-25	1.49422e-22
UBAC1	9q34.3	-0.35	5.5e-25	1.49422e-22
TBL3	16p13.3	-0.35	5.5e-25	1.49422e-22
EBP	Xp11.23	-0.35	5.5e-25	1.49422e-22
RUVBL2	19q13.33	-0.35	5.5e-25	1.49422e-22
KIF2C	1p34.1	-0.35	5.5e-25	1.49422e-22
TMED1	19p13.2	-0.35	5.5e-25	1.49422e-22
KMT2E-AS1	7q22.3	-0.35	5.5e-25	1.49422e-22
CLASRP	19q13.32	-0.35	5.5e-25	1.49422e-22
PHB2	12p13.31	-0.35	5.5e-25	1.49422e-22
MIB2	1p36.33	-0.35	5.5e-25	1.49422e-22
KXD1	19p13.11	-0.35	5.5e-25	1.49422e-22
ZNF576	19q13.31	-0.35	5.5e-25	1.49422e-22
DDX12P	12p13.31	-0.35	5.5e-25	1.49422e-22
CENPT	16q22.1	-0.35	5.5e-25	1.49422e-22
FLAD1	1q21.3	-0.35	5.5e-25	1.49422e-22
SELENOO	22q13.33	-0.35	5.5e-25	1.49422e-22
BOLA1	1q21.2	-0.35	5.5e-25	1.49422e-22
KLF16	19p13.3	-0.35	5.5e-25	1.49422e-22
LMNB2	19p13.3	-0.35	5.5e-25	1.49422e-22
UBE2J2	1p36.33	-0.35	5.5e-25	1.49422e-22
LOC642846	12p13.31	-0.35	5.5e-25	1.49422e-22
FBXL19	16p11.2	-0.35	5.5e-25	1.49422e-22
DUSP23	1q23.2	-0.35	5.5e-25	1.49422e-22
CDCA8	1p34.3	-0.35	5.5e-25	1.49422e-22
MAP1S	19p13.11	-0.35	5.5e-25	1.49422e-22
RBM38	20q13.31	-0.35	5.5e-25	1.49422e-22
NHP2	5q35.3	-0.35	5.5e-25	1.49422e-22
USE1	19p13.11	-0.35	5.5e-25	1.49422e-22
RCC2	1p36.13	-0.35	5.5e-25	1.49422e-22
CLUH	17p13.3	-0.35	5.5e-25	1.49422e-22
PITHD1	1p36.11	-0.35	5.5e-25	1.49422e-22
REXO4	9q34.2	-0.35	5.5e-25	1.49422e-22
ACTR3B	7q36.1-q36.2	-0.35	5.5e-25	1.49422e-22
DCAF15	19p13.12	-0.35	5.5e-25	1.49422e-22
C6ORF136	6p21.33	-0.35	5.5e-25	1.49422e-22
BRAT1	7p22.3	-0.35	5.5e-25	1.49422e-22
ZNF71	19q13.43	-0.35	5.5e-25	1.49422e-22
SCAF1	19q13.33	-0.35	5.5e-25	1.49422e-22
CACTIN	19p13.3	-0.35	5.5e-25	1.49422e-22
PTCD1	7q22.1	-0.35	5.5e-25	1.49422e-22
NR2C2AP	19p13.11	-0.35	5.5e-25	1.49422e-22
BABAM1	19p13.11	-0.35	5.5e-25	1.49422e-22
SAC3D1	11q13.1	-0.35	5.5e-25	1.49422e-22
DUS1L	17q25.3	-0.35	5.5e-25	1.49422e-22
ZNF579	19q13.42	-0.35	5.5e-25	1.49422e-22
ZNF574	19q13.2	-0.35	5.5e-25	1.49422e-22
MRPS15	1p34.3	-0.35	5.5e-25	1.49422e-22
ZNF513	2p23.3	-0.35	5.5e-25	1.49422e-22
BMI1	10p12.2	0.35	5.5e-25	1.49422e-22
DDX6	11q23.3	0.35	5.5e-25	1.49422e-22
ELK3	12q23.1	0.35	5.5e-25	1.49422e-22
GALC	14q31.3	0.35	5.5e-25	1.49422e-22
GNAQ	9q21.2	0.35	5.5e-25	1.49422e-22
LCA5	6q14.1	0.35	5.5e-25	1.49422e-22
LIG4	13q33.3	0.35	5.5e-25	1.49422e-22
SMAD5	5q31.1	0.35	5.5e-25	1.49422e-22
CD46	1q32.2	0.35	5.5e-25	1.49422e-22
DHFR2	3q11.2	0.35	5.5e-25	1.49422e-22
NF1	17q11.2	0.35	5.5e-25	1.49422e-22
SMIM14	4p14	0.35	5.5e-25	1.49422e-22
SON	21q22.11	0.35	5.5e-25	1.49422e-22
SNX19	11q24.3-q25	0.35	5.5e-25	1.49422e-22
TLR4	9q33.1	0.35	5.5e-25	1.49422e-22
KDM6A	Xp11.3	0.35	5.5e-25	1.49422e-22
USP9X	Xp11.4	0.35	5.5e-25	1.49422e-22
APOOL	Xq21.1	0.35	5.5e-25	1.49422e-22
CUL3	2q36.2	0.35	5.5e-25	1.49422e-22
WASL	7q31.32	0.35	5.5e-25	1.49422e-22
TM9SF2	13q32.3	0.35	5.5e-25	1.49422e-22
SPTLC2	14q24.3	0.35	5.5e-25	1.49422e-22
CLOCK	4q12	0.35	5.5e-25	1.49422e-22
RAD50	5q31.1	0.35	5.5e-25	1.49422e-22
PLXNC1	12q22	0.35	5.5e-25	1.49422e-22
LPAR6	13q14.2	0.35	5.5e-25	1.49422e-22
PIBF1	13q21.33-q22.1	0.35	5.5e-25	1.49422e-22
TRAPPC13	5q12.3	0.35	5.5e-25	1.49422e-22
RAB33B	4q31.1	0.35	5.5e-25	1.49422e-22
DNAL1	14q24.3	0.35	5.5e-25	1.49422e-22
SLC10A7	4q31.22	0.35	5.5e-25	1.49422e-22
ABRAXAS1	4q21.23	0.35	5.5e-25	1.49422e-22
COMMD10	5q23.1	0.35	5.5e-25	1.49422e-22
JKAMP	14q23.1	0.35	5.5e-25	1.49422e-22
CSNK1G1	15q22.31	0.35	5.5e-25	1.49422e-22
EXOC6	10q23.33	0.35	5.5e-25	1.49422e-22
VPS13C	15q22.2	0.35	5.5e-25	1.49422e-22
MTMR10	15q13.3	0.35	5.5e-25	1.49422e-22
ZNF844	19p13.2	0.35	5.5e-25	1.49422e-22
PBRM1	3p21.1	0.35	5.5e-25	1.49422e-22
TRAPPC8	18q12.1	0.35	5.5e-25	1.49422e-22
RUFY2	10q21.3	0.35	5.5e-25	1.49422e-22
BDP1	5q13.2	0.35	5.5e-25	1.49422e-22
ZNF25	10p11.21	0.35	5.5e-25	1.49422e-22
GPD1L	3p22.3	0.35	5.5e-25	1.49422e-22
ANKRD12	18p11.22	0.35	5.5e-25	1.49422e-22
MORC3	21q22.12	0.35	5.5e-25	1.49422e-22
ZDHHC20	13q12.11	0.35	5.5e-25	1.49422e-22
NAA30	14q22.3	0.35	5.5e-25	1.49422e-22
TTC8	14q31.3	0.35	5.5e-25	1.49422e-22
BCLAF3	Xp22.12	0.35	5.5e-25	1.49422e-22
TSTD2	9q22.33	0.35	5.5e-25	1.49422e-22
TRAPPC11	4q35.1	0.35	5.5e-25	1.49422e-22
CCDC122	13q14.11	0.35	5.5e-25	1.49422e-22
AZI2	3p24.1	0.35	5.5e-25	1.49422e-22
AAMP	2q35	-0.34	1.4e-23	3.26248e-21
CDK3	17q25.1	-0.34	1.4e-23	3.26248e-21
CLTA	9p13.3	-0.34	1.4e-23	3.26248e-21
EEF1D	8q24.3	-0.34	1.4e-23	3.26248e-21
EIF5A	17p13.1	-0.34	1.4e-23	3.26248e-21
EWSR1	22q12.2	-0.34	1.4e-23	3.26248e-21
FARSA	19p13.13	-0.34	1.4e-23	3.26248e-21
FGD1	Xp11.22	-0.34	1.4e-23	3.26248e-21
HSF1	8q24.3	-0.34	1.4e-23	3.26248e-21
FAAP20	1p36.33	-0.34	1.4e-23	3.26248e-21
SLFNL1	1p34.2	-0.34	1.4e-23	3.26248e-21
MCM6	2q21.3	-0.34	1.4e-23	3.26248e-21
MAP3K11	11q13.1	-0.34	1.4e-23	3.26248e-21
NDUFV1	11q13.2	-0.34	1.4e-23	3.26248e-21
PSMD4	1q21.3	-0.34	1.4e-23	3.26248e-21
RAD23A	19p13.13	-0.34	1.4e-23	3.26248e-21
RFNG	17q25.3	-0.34	1.4e-23	3.26248e-21
RPL8	8q24.3	-0.34	1.4e-23	3.26248e-21
RPS7	2p25.3	-0.34	1.4e-23	3.26248e-21
RPS16	19q13.2	-0.34	1.4e-23	3.26248e-21
SNRNP70	19q13.33	-0.34	1.4e-23	3.26248e-21
CCDC107	9p13.3	-0.34	1.4e-23	3.26248e-21
TAF6	7q22.1	-0.34	1.4e-23	3.26248e-21
TAZ	Xq28	-0.34	1.4e-23	3.26248e-21
TEAD4	12p13.33	-0.34	1.4e-23	3.26248e-21
EIPR1	2p25.3	-0.34	1.4e-23	3.26248e-21
UQCRC1	3p21.31	-0.34	1.4e-23	3.26248e-21
ZFPL1	11q13.1	-0.34	1.4e-23	3.26248e-21
ZNF205	16p13.3	-0.34	1.4e-23	3.26248e-21
DGKZ	11p11.2	-0.34	1.4e-23	3.26248e-21
FAM50A	Xq28	-0.34	1.4e-23	3.26248e-21
APBA3	19p13.3	-0.34	1.4e-23	3.26248e-21
NUBP2	16p13.3	-0.34	1.4e-23	3.26248e-21
MYBBP1A	17p13.2	-0.34	1.4e-23	3.26248e-21
NOP56	20p13	-0.34	1.4e-23	3.26248e-21
MRPL28	16p13.3	-0.34	1.4e-23	3.26248e-21
DNPH1	6p21.1	-0.34	1.4e-23	3.26248e-21
ADRM1	20q13.33	-0.34	1.4e-23	3.26248e-21
KPTN	19q13.32	-0.34	1.4e-23	3.26248e-21
PMF1	1q22	-0.34	1.4e-23	3.26248e-21
LINC00634	22q13.2	-0.34	1.4e-23	3.26248e-21
DDX54	12q24.13	-0.34	1.4e-23	3.26248e-21
PIF1	15q22.31	-0.34	1.4e-23	3.26248e-21
MUS81	11q13.1	-0.34	1.4e-23	3.26248e-21
SLC25A28	10q24.2	-0.34	1.4e-23	3.26248e-21
CYHR1	8q24.3	-0.34	1.4e-23	3.26248e-21
FRMD8	11q13.1	-0.34	1.4e-23	3.26248e-21
CHCHD6	3q21.3	-0.34	1.4e-23	3.26248e-21
ZCCHC17	1p35.2	-0.34	1.4e-23	3.26248e-21
ZNF414	19p13.2	-0.34	1.4e-23	3.26248e-21
TUBB6	18p11.21	-0.34	1.4e-23	3.26248e-21
KMT5C	19q13.42	-0.34	1.4e-23	3.26248e-21
TUBA1C	12q13.12	-0.34	1.4e-23	3.26248e-21
CCDC12	3p21.31	-0.34	1.4e-23	3.26248e-21
TEDC1	14q32.33	-0.34	1.4e-23	3.26248e-21
INO80E	16p11.2	-0.34	1.4e-23	3.26248e-21
FAM53A	4p16.3	-0.34	1.4e-23	3.26248e-21
PPP1R12C	19q13.42	-0.34	1.4e-23	3.26248e-21
GATAD2A	19p13.11	-0.34	1.4e-23	3.26248e-21
RPP25	15q24.2	-0.34	1.4e-23	3.26248e-21
SARS2	19q13.2	-0.34	1.4e-23	3.26248e-21
C20ORF27	20p13	-0.34	1.4e-23	3.26248e-21
DDX51	12q24.33	-0.34	1.4e-23	3.26248e-21
FAM241B	10q22.1	-0.34	1.4e-23	3.26248e-21
SMG5	1q22	-0.34	1.4e-23	3.26248e-21
FRAT2	10q24.1	-0.34	1.4e-23	3.26248e-21
NUP62	19q13.33	-0.34	1.4e-23	3.26248e-21
FMC1	7q34	-0.34	1.4e-23	3.26248e-21
ZNF775	7q36.1	-0.34	1.4e-23	3.26248e-21
XAB2	19p13.2	-0.34	1.4e-23	3.26248e-21
PCBP4	3p21.2	-0.34	1.4e-23	3.26248e-21
ZNF628	19q13.42	-0.34	1.4e-23	3.26248e-21
TMSB15B	Xq22.2	-0.34	1.4e-23	3.26248e-21
LRRC47	1p36.32	-0.34	1.4e-23	3.26248e-21
RTL8A	Xq26.3	-0.34	1.4e-23	3.26248e-21
NARF	17q25.3	-0.34	1.4e-23	3.26248e-21
TIMM13	19p13.3	-0.34	1.4e-23	3.26248e-21
TIMM10	11q12.1	-0.34	1.4e-23	3.26248e-21
HDHD5	22q11.1	-0.34	1.4e-23	3.26248e-21
BOLA2	16p11.2	-0.34	1.4e-23	3.26248e-21
EPN1	19q13.42	-0.34	1.4e-23	3.26248e-21
TEN1	17q25.1	-0.34	1.4e-23	3.26248e-21
ZNRD1	6p22.1	-0.34	1.4e-23	3.26248e-21
MLST8	16p13.3	-0.34	1.4e-23	3.26248e-21
CDH24	14q11.2	-0.34	1.4e-23	3.26248e-21
MRPS24	7p13	-0.34	1.4e-23	3.26248e-21
MRPS5	2q11.1	-0.34	1.4e-23	3.26248e-21
MRPL36	5p15.33	-0.34	1.4e-23	3.26248e-21
CCNT2	2q21.3	0.34	1.4e-23	3.26248e-21
RCBTB2	13q14.2	0.34	1.4e-23	3.26248e-21
CSNK1G3	5q23.2	0.34	1.4e-23	3.26248e-21
EIF5	14q32.32	0.34	1.4e-23	3.26248e-21
GABPA	21q21.3	0.34	1.4e-23	3.26248e-21
GOLGB1	3q13.33	0.34	1.4e-23	3.26248e-21
HNRNPH2	Xq22.1	0.34	1.4e-23	3.26248e-21
IREB2	15q25.1	0.34	1.4e-23	3.26248e-21
PPM1A	14q23.1	0.34	1.4e-23	3.26248e-21
PPP6C	9q33.3	0.34	1.4e-23	3.26248e-21
DNAJC3	13q32.1	0.34	1.4e-23	3.26248e-21
REST	4q12	0.34	1.4e-23	3.26248e-21
ROCK1	18q11.1	0.34	1.4e-23	3.26248e-21
ZNF91	19p12	0.34	1.4e-23	3.26248e-21
BCLAF1	6q23.3	0.34	1.4e-23	3.26248e-21
SREK1	5q12.3	0.34	1.4e-23	3.26248e-21
GOLGA5	14q32.12	0.34	1.4e-23	3.26248e-21
COG5	7q22.3	0.34	1.4e-23	3.26248e-21
TMED10	14q24.3	0.34	1.4e-23	3.26248e-21
SYNRG	17q12	0.34	1.4e-23	3.26248e-21
CARF	2q33.2	0.34	1.4e-23	3.26248e-21
ZNF430	19p12	0.34	1.4e-23	3.26248e-21
YIPF5	5q31.3	0.34	1.4e-23	3.26248e-21
SBF2	11p15.4	0.34	1.4e-23	3.26248e-21
SH3D19	4q31.3	0.34	1.4e-23	3.26248e-21
GIN1	5q21.1	0.34	1.4e-23	3.26248e-21
SLC35A5	3q13.2	0.34	1.4e-23	3.26248e-21
AGGF1	5q13.3	0.34	1.4e-23	3.26248e-21
VEZT	12q22	0.34	1.4e-23	3.26248e-21
SCYL2	12q23.1	0.34	1.4e-23	3.26248e-21
TMEM30A	6q14.1	0.34	1.4e-23	3.26248e-21
EFR3A	8q24.22	0.34	1.4e-23	3.26248e-21
TMEM245	9q31.3	0.34	1.4e-23	3.26248e-21
TM9SF3	10q24.1	0.34	1.4e-23	3.26248e-21
SPATA13	13q12.12	0.34	1.4e-23	3.26248e-21
NORAD	20q11.23	0.34	1.4e-23	3.26248e-21
HECTD1	14q12	0.34	1.4e-23	3.26248e-21
TOR1AIP1	1q25.2	0.34	1.4e-23	3.26248e-21
GAPVD1	9q33.3	0.34	1.4e-23	3.26248e-21
WDR20	14q32.31	0.34	1.4e-23	3.26248e-21
TTC30A	2q31.2	0.34	1.4e-23	3.26248e-21
VPS41	7p14.1	0.34	1.4e-23	3.26248e-21
ZNF106	15q15.1	0.34	1.4e-23	3.26248e-21
SLC25A6	Xp22.33 and Yp11.2	-0.33	3.1e-22	5.86717e-20
CDC25A	3p21.31	-0.33	3.1e-22	5.86717e-20
CEBPB	20q13.13	-0.33	3.1e-22	5.86717e-20
CENPB	20p13	-0.33	3.1e-22	5.86717e-20
CLTB	5q35.2	-0.33	3.1e-22	5.86717e-20
DTNB	2p23.3	-0.33	3.1e-22	5.86717e-20
PHC2	1p35.1	-0.33	3.1e-22	5.86717e-20
GALK1	17q25.1	-0.33	3.1e-22	5.86717e-20
GUK1	1q42.13	-0.33	3.1e-22	5.86717e-20
HRAS	11p15.5	-0.33	3.1e-22	5.86717e-20
CRTC2	1q21.3	-0.33	3.1e-22	5.86717e-20
KHK	2p23.3	-0.33	3.1e-22	5.86717e-20
MAZ	16p11.2	-0.33	3.1e-22	5.86717e-20
CENPX	17q25.3	-0.33	3.1e-22	5.86717e-20
TRIM65	17q25.1	-0.33	3.1e-22	5.86717e-20
NOP2	12p13.31	-0.33	3.1e-22	5.86717e-20
CNOT3	19q13.42	-0.33	3.1e-22	5.86717e-20
PLK1	16p12.2	-0.33	3.1e-22	5.86717e-20
PMM1	22q13.2	-0.33	3.1e-22	5.86717e-20
PSMB2	1p34.3	-0.33	3.1e-22	5.86717e-20
PTBP1	19p13.3	-0.33	3.1e-22	5.86717e-20
RPL30	8q22.2	-0.33	3.1e-22	5.86717e-20
RPL27A	11p15.4	-0.33	3.1e-22	5.86717e-20
RPS8	1p34.1	-0.33	3.1e-22	5.86717e-20
SLC19A1	21q22.3	-0.33	3.1e-22	5.86717e-20
SMO	7q32.1	-0.33	3.1e-22	5.86717e-20
SNAPC4	9q34.3	-0.33	3.1e-22	5.86717e-20
CAPN15	16p13.3	-0.33	3.1e-22	5.86717e-20
TPI1	12p13.31	-0.33	3.1e-22	5.86717e-20
TRAF2	9q34.3	-0.33	3.1e-22	5.86717e-20
XRCC3	14q32.33	-0.33	3.1e-22	5.86717e-20
ZNF74	22q11.21	-0.33	3.1e-22	5.86717e-20
ZNF212	7q36.1	-0.33	3.1e-22	5.86717e-20
GTPBP6	Xp22.33 and Yp11.31	-0.33	3.1e-22	5.86717e-20
NAA10	Xq28	-0.33	3.1e-22	5.86717e-20
LAGE3	Xq28	-0.33	3.1e-22	5.86717e-20
TOMM5	9p13.2	-0.33	3.1e-22	5.86717e-20
KHSRP	19p13.3	-0.33	3.1e-22	5.86717e-20
EIF3G	19p13.2	-0.33	3.1e-22	5.86717e-20
BUD31	7q22.1	-0.33	3.1e-22	5.86717e-20
TAF1C	16q24.1	-0.33	3.1e-22	5.86717e-20
PKMYT1	16p13.3	-0.33	3.1e-22	5.86717e-20
AP4M1	7q22.1	-0.33	3.1e-22	5.86717e-20
NUMBL	19q13.2	-0.33	3.1e-22	5.86717e-20
TRIP10	19p13.3	-0.33	3.1e-22	5.86717e-20
PICK1	22q13.1	-0.33	3.1e-22	5.86717e-20
SAFB2	19p13.3	-0.33	3.1e-22	5.86717e-20
PREB	2p23.3	-0.33	3.1e-22	5.86717e-20
TIMM17B	Xp11.23	-0.33	3.1e-22	5.86717e-20
TRAIP	3p21.31	-0.33	3.1e-22	5.86717e-20
RBM14	11q13.2	-0.33	3.1e-22	5.86717e-20
SSSCA1	11q13.1	-0.33	3.1e-22	5.86717e-20
FAM189B	1q22	-0.33	3.1e-22	5.86717e-20
RAB40B	17q25.3	-0.33	3.1e-22	5.86717e-20
COPS6	7q22.1	-0.33	3.1e-22	5.86717e-20
TMSB15A	Xq22.1	-0.33	3.1e-22	5.86717e-20
CAPN10	2q37.3	-0.33	3.1e-22	5.86717e-20
ACOT7	1p36.31	-0.33	3.1e-22	5.86717e-20
OXLD1	17q25.3	-0.33	3.1e-22	5.86717e-20
LOC143666	11p15.5	-0.33	3.1e-22	5.86717e-20
ATG9A	2q35	-0.33	3.1e-22	5.86717e-20
NDUFS7	19p13.3	-0.33	3.1e-22	5.86717e-20
SLC52A2	8q24.3	-0.33	3.1e-22	5.86717e-20
PRKRIP1	7q22.1	-0.33	3.1e-22	5.86717e-20
WASH3P	15q26.3	-0.33	3.1e-22	5.86717e-20
SVBP	1p34.2	-0.33	3.1e-22	5.86717e-20
MED8	1p34.2	-0.33	3.1e-22	5.86717e-20
FAAP100	17q25.3	-0.33	3.1e-22	5.86717e-20
TMEM54	1p35.1	-0.33	3.1e-22	5.86717e-20
PRR7	5q35.3	-0.33	3.1e-22	5.86717e-20
CPTP	1p36.33	-0.33	3.1e-22	5.86717e-20
TEPSIN	17q25.3	-0.33	3.1e-22	5.86717e-20
RCC1L	7q11.23	-0.33	3.1e-22	5.86717e-20
CCDC130	19p13.13	-0.33	3.1e-22	5.86717e-20
HDHD3	9q32	-0.33	3.1e-22	5.86717e-20
PAM16	16p13.3	-0.33	3.1e-22	5.86717e-20
UBXN1	11q12.3	-0.33	3.1e-22	5.86717e-20
GMNN	6p22.3	-0.33	3.1e-22	5.86717e-20
ZNF691	1p34.2	-0.33	3.1e-22	5.86717e-20
MRPS2	9q34.3	-0.33	3.1e-22	5.86717e-20
CD320	19p13.2	-0.33	3.1e-22	5.86717e-20
ARL6IP4	12q24.31	-0.33	3.1e-22	5.86717e-20
RNASEH2C	11q13.1	-0.33	3.1e-22	5.86717e-20
MAF1	8q24.3	-0.33	3.1e-22	5.86717e-20
C7ORF50	7p22.3	-0.33	3.1e-22	5.86717e-20
MON1A	3p21.31	-0.33	3.1e-22	5.86717e-20
SIRT6	19p13.3	-0.33	3.1e-22	5.86717e-20
MED15	22q11.21	-0.33	3.1e-22	5.86717e-20
SLC25A39	17q21.31	-0.33	3.1e-22	5.86717e-20
ZGPAT	20q13.33	-0.33	3.1e-22	5.86717e-20
SPSB2	12p13.31	-0.33	3.1e-22	5.86717e-20
ORAI1	12q24.31	-0.33	3.1e-22	5.86717e-20
LOC100288778	12p13.33	-0.33	3.1e-22	5.86717e-20
DGCR6L	22q11.21	-0.33	3.1e-22	5.86717e-20
BCL11A	2p16.1	-0.33	3.1e-22	5.86717e-20
KLHDC4	16q24.2	-0.33	3.1e-22	5.86717e-20
TRIT1	1p34.2	-0.33	3.1e-22	5.86717e-20
MRPL16	11q12.1	-0.33	3.1e-22	5.86717e-20
BANP	16q24.2	-0.33	3.1e-22	5.86717e-20
CLN6	15q23	-0.33	3.1e-22	5.86717e-20
CDCA4	14q32.33	-0.33	3.1e-22	5.86717e-20
C9ORF40	9q21.13	-0.33	3.1e-22	5.86717e-20
ANKZF1	2q35	-0.33	3.1e-22	5.86717e-20
PRR5	22q13.31	-0.33	3.1e-22	5.86717e-20
SMPD4	2q21.1	-0.33	3.1e-22	5.86717e-20
EXOSC7	3p21.31	-0.33	3.1e-22	5.86717e-20
MAST2	1p34.1	-0.33	3.1e-22	5.86717e-20
RRP12	10q24.1	-0.33	3.1e-22	5.86717e-20
SMG9	19q13.31	-0.33	3.1e-22	5.86717e-20
SCRIB	8q24.3	-0.33	3.1e-22	5.86717e-20
FKBP8	19p13.11	-0.33	3.1e-22	5.86717e-20
RGMA	15q26.1	-0.33	3.1e-22	5.86717e-20
WDR18	19p13.3	-0.33	3.1e-22	5.86717e-20
REXO1	19p13.3	-0.33	3.1e-22	5.86717e-20
LRFN1	19q13.2	-0.33	3.1e-22	5.86717e-20
PRDX5	11q13.1	-0.33	3.1e-22	5.86717e-20
RPL36	19p13.3	-0.33	3.1e-22	5.86717e-20
SH2B1	16p11.2	-0.33	3.1e-22	5.86717e-20
PHF19	9q33.2	-0.33	3.1e-22	5.86717e-20
FBXL6	8q24.3	-0.33	3.1e-22	5.86717e-20
C17ORF49	17p13.1	-0.33	3.1e-22	5.86717e-20
AKAP8L	19p13.12	-0.33	3.1e-22	5.86717e-20
RPUSD2	15q15.1	-0.33	3.1e-22	5.86717e-20
IMP4	2q21.1	-0.33	3.1e-22	5.86717e-20
HAUS8	19p13.11	-0.33	3.1e-22	5.86717e-20
SNHG17	20q11.23	-0.33	3.1e-22	5.86717e-20
ACAD9	3q21.3	-0.33	3.1e-22	5.86717e-20
SSU72	1p36.33	-0.33	3.1e-22	5.86717e-20
GNL2	1p34.3	-0.33	3.1e-22	5.86717e-20
PTRHD1	2p23.3	-0.33	3.1e-22	5.86717e-20
CHTF18	16p13.3	-0.33	3.1e-22	5.86717e-20
TUT1	11q12.3	-0.33	3.1e-22	5.86717e-20
MRPL34	19p13.11	-0.33	3.1e-22	5.86717e-20
MRPL11	11q13.2	-0.33	3.1e-22	5.86717e-20
AP1G1	16q22.2	0.33	3.1e-22	5.86717e-20
CDC27	17q21.32	0.33	3.1e-22	5.86717e-20
FER	5q21.3	0.33	3.1e-22	5.86717e-20
GOLGA4	3p22.2	0.33	3.1e-22	5.86717e-20
GTF2H3	12q24.31	0.33	3.1e-22	5.86717e-20
FOXA1	14q21.1	0.33	3.1e-22	5.86717e-20
LNPEP	5q15	0.33	3.1e-22	5.86717e-20
MKLN1	7q32.3	0.33	3.1e-22	5.86717e-20
MSH3	5q14.1	0.33	3.1e-22	5.86717e-20
MTM1	Xq28	0.33	3.1e-22	5.86717e-20
PAFAH1B2	11q23.3	0.33	3.1e-22	5.86717e-20
PPP2R5E	14q23.2	0.33	3.1e-22	5.86717e-20
PPP3CB	10q22.2	0.33	3.1e-22	5.86717e-20
PTPRG	3p14.2	0.33	3.1e-22	5.86717e-20
RREB1	6p24.3	0.33	3.1e-22	5.86717e-20
SOS2	14q21.3	0.33	3.1e-22	5.86717e-20
SEC62	3q26.2	0.33	3.1e-22	5.86717e-20
CGGBP1	3p11.1	0.33	3.1e-22	5.86717e-20
KAT2B	3p24.3	0.33	3.1e-22	5.86717e-20
FUBP3	9q34.11-q34.12	0.33	3.1e-22	5.86717e-20
LATS1	6q25.1	0.33	3.1e-22	5.86717e-20
ZMYM5	13q12.11	0.33	3.1e-22	5.86717e-20
LRRFIP1	2q37.3	0.33	3.1e-22	5.86717e-20
CTR9	11p15.4	0.33	3.1e-22	5.86717e-20
EDEM1	3p26.1	0.33	3.1e-22	5.86717e-20
KIAA0232	4p16.1	0.33	3.1e-22	5.86717e-20
TBC1D5	3p24.3	0.33	3.1e-22	5.86717e-20
KIAA0586	14q23.1	0.33	3.1e-22	5.86717e-20
CEP350	1q25.2	0.33	3.1e-22	5.86717e-20
TLK1	2q31.1	0.33	3.1e-22	5.86717e-20
SEC23A	14q21.1	0.33	3.1e-22	5.86717e-20
STAG2	Xq25	0.33	3.1e-22	5.86717e-20
PAPOLA	14q32.2	0.33	3.1e-22	5.86717e-20
TRUB1	10q25.3	0.33	3.1e-22	5.86717e-20
SPOPL	2q22.1	0.33	3.1e-22	5.86717e-20
ZDHHC21	9p22.3	0.33	3.1e-22	5.86717e-20
SPTY2D1	11p15.1	0.33	3.1e-22	5.86717e-20
NHLRC2	10q25.3	0.33	3.1e-22	5.86717e-20
GSTCD	4q24	0.33	3.1e-22	5.86717e-20
ZC3H14	14q31.3	0.33	3.1e-22	5.86717e-20
WDR26	1q42.11-q42.12	0.33	3.1e-22	5.86717e-20
ZSCAN29	15q15.3	0.33	3.1e-22	5.86717e-20
ERCC6L2	9q22.32	0.33	3.1e-22	5.86717e-20
NUDT12	5q21.2	0.33	3.1e-22	5.86717e-20
RHBDD1	2q36.3	0.33	3.1e-22	5.86717e-20
LIMA1	12q13.12	0.33	3.1e-22	5.86717e-20
TTC30B	2q31.2	0.33	3.1e-22	5.86717e-20
TTC14	3q26.33	0.33	3.1e-22	5.86717e-20
CMTM6	3p22.3	0.33	3.1e-22	5.86717e-20
TMEM167A	5q14.2	0.33	3.1e-22	5.86717e-20
SRBD1	2p21	0.33	3.1e-22	5.86717e-20
SRFBP1	5q23.1	0.33	3.1e-22	5.86717e-20
MOB1A	2p13.1	0.33	3.1e-22	5.86717e-20
TBC1D19	4p15.2	0.33	3.1e-22	5.86717e-20
RAB3GAP1	2q21.3	0.33	3.1e-22	5.86717e-20
DAAM1	14q23.1	0.33	3.1e-22	5.86717e-20
CMTR2	16q22.2	0.33	3.1e-22	5.86717e-20
KMT2E	7q22.3	0.33	3.1e-22	5.86717e-20
GNG12	1p31.3	0.33	3.1e-22	5.86717e-20
VPS8	3q27.2	0.33	3.1e-22	5.86717e-20
RYBP	3p13	0.33	3.1e-22	5.86717e-20
SLC35A3	1p21.2	0.33	3.1e-22	5.86717e-20
RALGAPB	20q11.23	0.33	3.1e-22	5.86717e-20
RSPRY1	16q13	0.33	3.1e-22	5.86717e-20
HEG1	3q21.2	0.33	3.1e-22	5.86717e-20
PDP2	16q22.1	0.33	3.1e-22	5.86717e-20
ZNF624	17p11.2	0.33	3.1e-22	5.86717e-20
SLAIN2	4p11	0.33	3.1e-22	5.86717e-20
METTL14	4q26	0.33	3.1e-22	5.86717e-20
NAPEPLD	7q22.1	0.33	3.1e-22	5.86717e-20
GIGYF2	2q37.1	0.33	3.1e-22	5.86717e-20
NEK9	14q24.3	0.33	3.1e-22	5.86717e-20
UHMK1	1q23.3	0.33	3.1e-22	5.86717e-20
SLC25A24	1p13.3	0.33	3.1e-22	5.86717e-20
FNIP1	5q31.1	0.33	3.1e-22	5.86717e-20
TMED7-TICAM2	5q22.3	0.33	3.1e-22	5.86717e-20
MPP5	14q23.3	0.33	3.1e-22	5.86717e-20
MFSD1	3q25.32	0.33	3.1e-22	5.86717e-20
YTHDC2	5q22.2	0.33	3.1e-22	5.86717e-20
ABCF1	6p21.33	-0.32	6.2e-21	9.99005e-19
AUP1	2p13.1	-0.32	6.2e-21	9.99005e-19
CDK11B	1p36.33	-0.32	6.2e-21	9.99005e-19
CDKN2C	1p32.3	-0.32	6.2e-21	9.99005e-19
COX4I1	16q24.1	-0.32	6.2e-21	9.99005e-19
CSK	15q24.1	-0.32	6.2e-21	9.99005e-19
DNMT1	19p13.2	-0.32	6.2e-21	9.99005e-19
DXO	6p21.33	-0.32	6.2e-21	9.99005e-19
DVL2	17p13.1	-0.32	6.2e-21	9.99005e-19
EFNA4	1q21.3	-0.32	6.2e-21	9.99005e-19
GAPDH	12p13.31	-0.32	6.2e-21	9.99005e-19
KAT2A	17q21.2	-0.32	6.2e-21	9.99005e-19
GPS1	17q25.3	-0.32	6.2e-21	9.99005e-19
TYMSOS	18p11.32	-0.32	6.2e-21	9.99005e-19
HSD17B10	Xp11.22	-0.32	6.2e-21	9.99005e-19
DNAJB2	2q35	-0.32	6.2e-21	9.99005e-19
IDH3B	20p13	-0.32	6.2e-21	9.99005e-19
IDH3G	Xq28	-0.32	6.2e-21	9.99005e-19
IMPA2	18p11.21	-0.32	6.2e-21	9.99005e-19
LIG1	19q13.33	-0.32	6.2e-21	9.99005e-19
MEN1	11q13.1	-0.32	6.2e-21	9.99005e-19
SRSF12	6q15	-0.32	6.2e-21	9.99005e-19
TONSL	8q24.3	-0.32	6.2e-21	9.99005e-19
NRTN	19p13.3	-0.32	6.2e-21	9.99005e-19
ORC1	1p32.3	-0.32	6.2e-21	9.99005e-19
PDHA1	Xp22.12	-0.32	6.2e-21	9.99005e-19
PSMD9	12q24.31	-0.32	6.2e-21	9.99005e-19
PSMD13	11p15.5	-0.32	6.2e-21	9.99005e-19
RFC4	3q27.3	-0.32	6.2e-21	9.99005e-19
RING1	6p21.32	-0.32	6.2e-21	9.99005e-19
MRPL23	11p15.5	-0.32	6.2e-21	9.99005e-19
RPL28	19q13.42	-0.32	6.2e-21	9.99005e-19
RPS9	19q13.42	-0.32	6.2e-21	9.99005e-19
RPS10	6p21.31	-0.32	6.2e-21	9.99005e-19
RPS20	8q12.1	-0.32	6.2e-21	9.99005e-19
SMARCA4	19p13.2	-0.32	6.2e-21	9.99005e-19
UCK2	1q24.1	-0.32	6.2e-21	9.99005e-19
USF2	19q13.12	-0.32	6.2e-21	9.99005e-19
HNRNPA1P33	10q11.22	-0.32	6.2e-21	9.99005e-19
MLF2	12p13.31	-0.32	6.2e-21	9.99005e-19
PABPN1	14q11.2	-0.32	6.2e-21	9.99005e-19
DGCR6	22q11.21|22q11	-0.32	6.2e-21	9.99005e-19
CDC7	1p22.1	-0.32	6.2e-21	9.99005e-19
RUVBL1	3q21.3	-0.32	6.2e-21	9.99005e-19
SMIM37	2q13	-0.32	6.2e-21	9.99005e-19
GPAA1	8q24.3	-0.32	6.2e-21	9.99005e-19
EIF2B3	1p34.1	-0.32	6.2e-21	9.99005e-19
PDCD5	19q13.11	-0.32	6.2e-21	9.99005e-19
RAB11B	19p13.2	-0.32	6.2e-21	9.99005e-19
PEX16	11p11.2	-0.32	6.2e-21	9.99005e-19
TRAP1	16p13.3	-0.32	6.2e-21	9.99005e-19
ARFRP1	20q13.33	-0.32	6.2e-21	9.99005e-19
CCT7	2p13.2	-0.32	6.2e-21	9.99005e-19
PNPLA6	19p13.2	-0.32	6.2e-21	9.99005e-19
WDR5	9q34.2	-0.32	6.2e-21	9.99005e-19
FAF1	1p32.3	-0.32	6.2e-21	9.99005e-19
RPL35	9q33.3	-0.32	6.2e-21	9.99005e-19
NRM	6p21.33	-0.32	6.2e-21	9.99005e-19
COPE	19p13.11	-0.32	6.2e-21	9.99005e-19
EIF5AL1	10q22.3	-0.32	6.2e-21	9.99005e-19
AUNIP	1p36.11	-0.32	6.2e-21	9.99005e-19
NABP2	12q13.3	-0.32	6.2e-21	9.99005e-19
THOC6	16p13.3	-0.32	6.2e-21	9.99005e-19
CHMP6	17q25.3	-0.32	6.2e-21	9.99005e-19
H2BFXP	Xq22.2	-0.32	6.2e-21	9.99005e-19
TMEM177	2q14.2	-0.32	6.2e-21	9.99005e-19
TSC22D4	7q22.1	-0.32	6.2e-21	9.99005e-19
ARPC5L	9q33.3	-0.32	6.2e-21	9.99005e-19
ZNF524	19q13.42	-0.32	6.2e-21	9.99005e-19
LOC148413	1p36.33	-0.32	6.2e-21	9.99005e-19
NAGPA	16p13.3	-0.32	6.2e-21	9.99005e-19
TMEM222	1p36.11	-0.32	6.2e-21	9.99005e-19
KRBA1	7q36.1	-0.32	6.2e-21	9.99005e-19
PHF5A	22q13.2	-0.32	6.2e-21	9.99005e-19
ATG4D	19p13.2	-0.32	6.2e-21	9.99005e-19
PPP1R16A	8q24.3	-0.32	6.2e-21	9.99005e-19
RBM17	10p15.1	-0.32	6.2e-21	9.99005e-19
C21ORF58	21q22.3	-0.32	6.2e-21	9.99005e-19
MRPS21	1q21.2	-0.32	6.2e-21	9.99005e-19
C8ORF82	8q24.3	-0.32	6.2e-21	9.99005e-19
DGCR8	22q11.21	-0.32	6.2e-21	9.99005e-19
MIER2	19p13.3	-0.32	6.2e-21	9.99005e-19
COMMD4	15q24.2	-0.32	6.2e-21	9.99005e-19
WRAP53	17p13.1	-0.32	6.2e-21	9.99005e-19
LYAR	4p16.3	-0.32	6.2e-21	9.99005e-19
RABL6	9q34.3	-0.32	6.2e-21	9.99005e-19
RPIA	2p11.2	-0.32	6.2e-21	9.99005e-19
KDM1A	1p36.12	-0.32	6.2e-21	9.99005e-19
JMJD6	17q25.1	-0.32	6.2e-21	9.99005e-19
BOP1	8q24.3	-0.32	6.2e-21	9.99005e-19
TMEM234	1p35.2	-0.32	6.2e-21	9.99005e-19
MEPCE	7q22.1	-0.32	6.2e-21	9.99005e-19
SH3BP1	22q13.1	-0.32	6.2e-21	9.99005e-19
TWNK	10q24.31	-0.32	6.2e-21	9.99005e-19
PAXX	9q34.3	-0.32	6.2e-21	9.99005e-19
TOMM22	22q13.1	-0.32	6.2e-21	9.99005e-19
NSUN5P1	7q11.23	-0.32	6.2e-21	9.99005e-19
SCYL1	11q13.1	-0.32	6.2e-21	9.99005e-19
THAP3	1p36.31	-0.32	6.2e-21	9.99005e-19
CNIH2	11q13.2	-0.32	6.2e-21	9.99005e-19
GADD45GIP1	19p13.13	-0.32	6.2e-21	9.99005e-19
TRIM47	17q25.1	-0.32	6.2e-21	9.99005e-19
SPATA33	16q24.3	-0.32	6.2e-21	9.99005e-19
TMEM259	19p13.3	-0.32	6.2e-21	9.99005e-19
GPSM1	9q34.3	-0.32	6.2e-21	9.99005e-19
CCDC9	19q13.32	-0.32	6.2e-21	9.99005e-19
UBALD1	16p13.3	-0.32	6.2e-21	9.99005e-19
WIPI2	7p22.1	-0.32	6.2e-21	9.99005e-19
MTG1	10q26.3	-0.32	6.2e-21	9.99005e-19
TIMM50	19q13.2	-0.32	6.2e-21	9.99005e-19
PRELID1	5q35.3	-0.32	6.2e-21	9.99005e-19
C19ORF70	19p13.3	-0.32	6.2e-21	9.99005e-19
TRAPPC5	19p13.2	-0.32	6.2e-21	9.99005e-19
C19ORF53	19p13.13	-0.32	6.2e-21	9.99005e-19
PSMC3IP	17q21.2	-0.32	6.2e-21	9.99005e-19
DONSON	21q22.11	-0.32	6.2e-21	9.99005e-19
SLC39A3	19p13.3	-0.32	6.2e-21	9.99005e-19
NSUN5P2	7q11.23	-0.32	6.2e-21	9.99005e-19
C7ORF13	7q36.3	-0.32	6.2e-21	9.99005e-19
POLR1E	9p13.2	-0.32	6.2e-21	9.99005e-19
UPF3B	Xq24	-0.32	6.2e-21	9.99005e-19
ABCA1	9q31.1	0.32	6.2e-21	9.99005e-19
APAF1	12q23.1	0.32	6.2e-21	9.99005e-19
ARCN1	11q23.3	0.32	6.2e-21	9.99005e-19
ATF1	12q13.12	0.32	6.2e-21	9.99005e-19
CCNT1	12q13.11-q13.12	0.32	6.2e-21	9.99005e-19
SCARB2	4q21.1	0.32	6.2e-21	9.99005e-19
FKTN	9q31.2	0.32	6.2e-21	9.99005e-19
FAM151B	5q14.1	0.32	6.2e-21	9.99005e-19
ALDH6A1	14q24.3	0.32	6.2e-21	9.99005e-19
THAP5	7q31.1	0.32	6.2e-21	9.99005e-19
MYO5A	15q21.2	0.32	6.2e-21	9.99005e-19
MYO9A	15q23	0.32	6.2e-21	9.99005e-19
PPP1R12A	12q21.2-q21.31	0.32	6.2e-21	9.99005e-19
TMEM192	4q32.3	0.32	6.2e-21	9.99005e-19
PURA	5q31.3	0.32	6.2e-21	9.99005e-19
RAB5A	3p24.3	0.32	6.2e-21	9.99005e-19
RAB27B	18q21.2	0.32	6.2e-21	9.99005e-19
SLC8A1	2p22.1	0.32	6.2e-21	9.99005e-19
SNX2	5q23.2	0.32	6.2e-21	9.99005e-19
TCF4	18q21.2	0.32	6.2e-21	9.99005e-19
TP53BP1	15q15.3	0.32	6.2e-21	9.99005e-19
SLMAP	3p14.3	0.32	6.2e-21	9.99005e-19
SNX30	9q32	0.32	6.2e-21	9.99005e-19
MAP4K3	2p22.1	0.32	6.2e-21	9.99005e-19
FPGT	1p31.1	0.32	6.2e-21	9.99005e-19
HERC3	4q22.1	0.32	6.2e-21	9.99005e-19
USF3	3q13.2	0.32	6.2e-21	9.99005e-19
COPS2	15q21.1	0.32	6.2e-21	9.99005e-19
TRIP12	2q36.3	0.32	6.2e-21	9.99005e-19
EIF2AK3	2p11.2	0.32	6.2e-21	9.99005e-19
MARF1	16p13.11	0.32	6.2e-21	9.99005e-19
ZEB2	2q22.3	0.32	6.2e-21	9.99005e-19
ACTR2	2p14	0.32	6.2e-21	9.99005e-19
HIPK3	11p13	0.32	6.2e-21	9.99005e-19
FEM1B	15q23	0.32	6.2e-21	9.99005e-19
FRY	13q13.1	0.32	6.2e-21	9.99005e-19
SLC30A9	4p13	0.32	6.2e-21	9.99005e-19
SPTLC1	9q22.31	0.32	6.2e-21	9.99005e-19
ATF7	12q13.13	0.32	6.2e-21	9.99005e-19
CDC73	1q31.2	0.32	6.2e-21	9.99005e-19
EDEM3	1q25.3	0.32	6.2e-21	9.99005e-19
LARP4	12q13.12	0.32	6.2e-21	9.99005e-19
LNPK	2q31.1	0.32	6.2e-21	9.99005e-19
CNOT6L	4q21.1	0.32	6.2e-21	9.99005e-19
DPY19L3	19q13.11	0.32	6.2e-21	9.99005e-19
PNPLA8	7q31.1	0.32	6.2e-21	9.99005e-19
SEPSECS	4p15.2	0.32	6.2e-21	9.99005e-19
NIN	14q22.1	0.32	6.2e-21	9.99005e-19
CTDSPL2	15q15.3-q21.1	0.32	6.2e-21	9.99005e-19
RAPGEF6	5q31.1	0.32	6.2e-21	9.99005e-19
PARD3B	2q33.3	0.32	6.2e-21	9.99005e-19
DIXDC1	11q23.1	0.32	6.2e-21	9.99005e-19
PPP4R2	3p13	0.32	6.2e-21	9.99005e-19
LZTFL1	3p21.31	0.32	6.2e-21	9.99005e-19
TET2	4q24	0.32	6.2e-21	9.99005e-19
INO80D	2q33.3	0.32	6.2e-21	9.99005e-19
ZNF780A	19q13.2	0.32	6.2e-21	9.99005e-19
MBLAC2	5q14.3	0.32	6.2e-21	9.99005e-19
RHOT1	17q11.2	0.32	6.2e-21	9.99005e-19
SYNJ2BP	14q24.2	0.32	6.2e-21	9.99005e-19
SLC39A9	14q24.1	0.32	6.2e-21	9.99005e-19
GPATCH2L	14q24.3	0.32	6.2e-21	9.99005e-19
EXOC1	4q12	0.32	6.2e-21	9.99005e-19
MYO5C	15q21.2	0.32	6.2e-21	9.99005e-19
FAM120A	9q22.31	0.32	6.2e-21	9.99005e-19
EXOC6B	2p13.2	0.32	6.2e-21	9.99005e-19
ZDHHC17	12q21.2	0.32	6.2e-21	9.99005e-19
TMEM131	2q11.2	0.32	6.2e-21	9.99005e-19
CCNDBP1	15q15.2	0.32	6.2e-21	9.99005e-19
TRAPPC6B	14q21.1	0.32	6.2e-21	9.99005e-19
TWSG1	18p11.22	0.32	6.2e-21	9.99005e-19
NIPBL	5p13.2	0.32	6.2e-21	9.99005e-19
ERLEC1	2p16.2	0.32	6.2e-21	9.99005e-19
ZC3H7A	16p13.13	0.32	6.2e-21	9.99005e-19
NSUN3	3q11.2	0.32	6.2e-21	9.99005e-19
FTX	Xq13.2	0.32	6.2e-21	9.99005e-19
IQCH	15q23	0.32	6.2e-21	9.99005e-19
AK2	1p35.1	-0.31	1.1e-19	1.54507e-17
BIRC5	17q25.3	-0.31	1.1e-19	1.54507e-17
ATP6V0B	1p34.1	-0.31	1.1e-19	1.54507e-17
VPS51	11q13.1	-0.31	1.1e-19	1.54507e-17
CBR1	21q22.12	-0.31	1.1e-19	1.54507e-17
CBR3	21q22.12	-0.31	1.1e-19	1.54507e-17
COX5B	2q11.2	-0.31	1.1e-19	1.54507e-17
CYC1	8q24.3	-0.31	1.1e-19	1.54507e-17
ERF	19q13.2	-0.31	1.1e-19	1.54507e-17
FANCG	9p13.3	-0.31	1.1e-19	1.54507e-17
FOXC1	6p25.3	-0.31	1.1e-19	1.54507e-17
H2AFZ	4q23	-0.31	1.1e-19	1.54507e-17
HDGF	1q23.1	-0.31	1.1e-19	1.54507e-17
HMBS	11q23.3	-0.31	1.1e-19	1.54507e-17
HNRNPD	4q21.22	-0.31	1.1e-19	1.54507e-17
IRAK1	Xq28	-0.31	1.1e-19	1.54507e-17
ITPA	20p13	-0.31	1.1e-19	1.54507e-17
MEA1	6p21.1	-0.31	1.1e-19	1.54507e-17
NDUFA8	9q33.2	-0.31	1.1e-19	1.54507e-17
NFKB2	10q24.32	-0.31	1.1e-19	1.54507e-17
POLD2	7p13	-0.31	1.1e-19	1.54507e-17
POLR2J	7q22.1	-0.31	1.1e-19	1.54507e-17
PSMB6	17p13.2	-0.31	1.1e-19	1.54507e-17
RPL18	19q13.33	-0.31	1.1e-19	1.54507e-17
RPL37A	2q35	-0.31	1.1e-19	1.54507e-17
RPS15	19p13.3	-0.31	1.1e-19	1.54507e-17
SNRPD3	22q11.23	-0.31	1.1e-19	1.54507e-17
NELFA	4p16.3	-0.31	1.1e-19	1.54507e-17
ZNF232	17p13.2	-0.31	1.1e-19	1.54507e-17
FAHD2CP	2q11.2	-0.31	1.1e-19	1.54507e-17
RANBP3	19p13.3	-0.31	1.1e-19	1.54507e-17
PSMG1	21q22.2	-0.31	1.1e-19	1.54507e-17
SSNA1	9q34.3	-0.31	1.1e-19	1.54507e-17
EIF3B	7p22.3	-0.31	1.1e-19	1.54507e-17
BANF1	11q13.1	-0.31	1.1e-19	1.54507e-17
AP1M1	19p13.11	-0.31	1.1e-19	1.54507e-17
MAP3K6	1p36.11	-0.31	1.1e-19	1.54507e-17
ARHGEF1	19q13.2	-0.31	1.1e-19	1.54507e-17
CTDP1	18q23	-0.31	1.1e-19	1.54507e-17
TMSB10	2p11.2	-0.31	1.1e-19	1.54507e-17
ATP5MF	7q22.1	-0.31	1.1e-19	1.54507e-17
CDKN2B-AS1	9p21.3	-0.31	1.1e-19	1.54507e-17
TELO2	16p13.3	-0.31	1.1e-19	1.54507e-17
MFSD10	4p16.3	-0.31	1.1e-19	1.54507e-17
SMYD5	2p13.2	-0.31	1.1e-19	1.54507e-17
BTG3	21q21.1	-0.31	1.1e-19	1.54507e-17
CCDC85B	11q13.1	-0.31	1.1e-19	1.54507e-17
PKP3	11p15.5	-0.31	1.1e-19	1.54507e-17
ATXN2L	16p11.2	-0.31	1.1e-19	1.54507e-17
C1ORF174	1p36.32	-0.31	1.1e-19	1.54507e-17
LRFN4	11q13.2	-0.31	1.1e-19	1.54507e-17
VKORC1	16p11.2	-0.31	1.1e-19	1.54507e-17
LBHD1	11q12.3	-0.31	1.1e-19	1.54507e-17
OGFOD2	12q24.31	-0.31	1.1e-19	1.54507e-17
ZNF668	16p11.2	-0.31	1.1e-19	1.54507e-17
ARMC5	16p11.2	-0.31	1.1e-19	1.54507e-17
MZT2B	2q21.1	-0.31	1.1e-19	1.54507e-17
C15ORF61	15q23	-0.31	1.1e-19	1.54507e-17
WASH2P	2q14.1	-0.31	1.1e-19	1.54507e-17
ADAT3	19p13.3	-0.31	1.1e-19	1.54507e-17
SMIM12	1p34.3	-0.31	1.1e-19	1.54507e-17
RP9P	7p14.3	-0.31	1.1e-19	1.54507e-17
SHARPIN	8q24.3	-0.31	1.1e-19	1.54507e-17
SPC24	19p13.2	-0.31	1.1e-19	1.54507e-17
EMC6	17p13.2	-0.31	1.1e-19	1.54507e-17
TRAPPC12	2p25.3	-0.31	1.1e-19	1.54507e-17
RPL39L	3q27.3	-0.31	1.1e-19	1.54507e-17
MTFP1	22q12.2	-0.31	1.1e-19	1.54507e-17
CUTA	6p21.32	-0.31	1.1e-19	1.54507e-17
CDPF1	22q13.31	-0.31	1.1e-19	1.54507e-17
CEP89	19q13.11	-0.31	1.1e-19	1.54507e-17
FAM136A	2p13.3	-0.31	1.1e-19	1.54507e-17
ARRDC1-AS1	9q34.3	-0.31	1.1e-19	1.54507e-17
C16ORF91	16p13.3	-0.31	1.1e-19	1.54507e-17
NDUFAF8	17q25.3	-0.31	1.1e-19	1.54507e-17
INTS11	1p36.33	-0.31	1.1e-19	1.54507e-17
C19ORF24	19p13.3	-0.31	1.1e-19	1.54507e-17
ATF5	19q13.33	-0.31	1.1e-19	1.54507e-17
MORC2	22q12.2	-0.31	1.1e-19	1.54507e-17
ZNF692	1q44	-0.31	1.1e-19	1.54507e-17
ZC3H3	8q24.3	-0.31	1.1e-19	1.54507e-17
BAIAP2L1	7q21.3-q22.1	-0.31	1.1e-19	1.54507e-17
PMPCA	9q34.3	-0.31	1.1e-19	1.54507e-17
DNAJC9	10q22.2	-0.31	1.1e-19	1.54507e-17
FBXO46	19q13.32	-0.31	1.1e-19	1.54507e-17
SNHG1	11q12.3	-0.31	1.1e-19	1.54507e-17
SPPL2B	19p13.3	-0.31	1.1e-19	1.54507e-17
PDXP	22q13.1	-0.31	1.1e-19	1.54507e-17
TMEM250	9q34.3	-0.31	1.1e-19	1.54507e-17
NMRAL1	16p13.3	-0.31	1.1e-19	1.54507e-17
ISY1	3q21.3	-0.31	1.1e-19	1.54507e-17
FBRSL1	12q24.33	-0.31	1.1e-19	1.54507e-17
PGLS	19p13.11	-0.31	1.1e-19	1.54507e-17
TMEM186	16p13.2	-0.31	1.1e-19	1.54507e-17
NELFB	9q34.3	-0.31	1.1e-19	1.54507e-17
TBC1D10B	16p11.2	-0.31	1.1e-19	1.54507e-17
GGA1	22q13.1	-0.31	1.1e-19	1.54507e-17
EIF3K	19q13.2	-0.31	1.1e-19	1.54507e-17
MCAT	22q13.2	-0.31	1.1e-19	1.54507e-17
CCDC102A	16q21	-0.31	1.1e-19	1.54507e-17
AGBL5	2p23.3	-0.31	1.1e-19	1.54507e-17
MFSD12	19p13.3	-0.31	1.1e-19	1.54507e-17
C19ORF47	19q13.2	-0.31	1.1e-19	1.54507e-17
LOC388955	2p15	-0.31	1.1e-19	1.54507e-17
LAMTOR4	7q22.1	-0.31	1.1e-19	1.54507e-17
NT5DC2	3p21.1	-0.31	1.1e-19	1.54507e-17
APBB2	4p14-p13	0.31	1.1e-19	1.54507e-17
TRAK2	2q33.1	0.31	1.1e-19	1.54507e-17
ATP7B	13q14.3	0.31	1.1e-19	1.54507e-17
IGIP	5q31.3	0.31	1.1e-19	1.54507e-17
LRBA	4q31.3	0.31	1.1e-19	1.54507e-17
CLCN3	4q33	0.31	1.1e-19	1.54507e-17
CSNK1A1	5q32	0.31	1.1e-19	1.54507e-17
LPP	3q27.3-q28	0.31	1.1e-19	1.54507e-17
KMT2A	11q23.3	0.31	1.1e-19	1.54507e-17
MYO6	6q14.1	0.31	1.1e-19	1.54507e-17
PKD2	4q22.1	0.31	1.1e-19	1.54507e-17
PPP2R5C	14q32.31	0.31	1.1e-19	1.54507e-17
PSEN1	14q24.2	0.31	1.1e-19	1.54507e-17
PTPRB	12q15	0.31	1.1e-19	1.54507e-17
ZFX	Xp22.11	0.31	1.1e-19	1.54507e-17
SLC30A4	15q21.1|15q21.1	0.31	1.1e-19	1.54507e-17
ZXDA	Xp11.21	0.31	1.1e-19	1.54507e-17
NRIP1	21q11.2-q21.1	0.31	1.1e-19	1.54507e-17
ZMYM6	1p34.3	0.31	1.1e-19	1.54507e-17
PTER	10p13	0.31	1.1e-19	1.54507e-17
CDC42BPB	14q32.32	0.31	1.1e-19	1.54507e-17
DOCK4	7q31.1	0.31	1.1e-19	1.54507e-17
CALCRL	2q32.1	0.31	1.1e-19	1.54507e-17
AHCYL1	1p13.3	0.31	1.1e-19	1.54507e-17
ZNF268	12q24.33	0.31	1.1e-19	1.54507e-17
BAZ2A	12q13.3	0.31	1.1e-19	1.54507e-17
RNF13	3q25.1	0.31	1.1e-19	1.54507e-17
NHSL2	Xq13.1	0.31	1.1e-19	1.54507e-17
AHNAK	11q12.3	0.31	1.1e-19	1.54507e-17
ZCCHC6	9q21.33	0.31	1.1e-19	1.54507e-17
MANEA	6q16.1	0.31	1.1e-19	1.54507e-17
BBS10	12q21.2	0.31	1.1e-19	1.54507e-17
ZNF699	19p13.2	0.31	1.1e-19	1.54507e-17
MIGA1	1p31.1	0.31	1.1e-19	1.54507e-17
ZFP91	11q12.1	0.31	1.1e-19	1.54507e-17
ZNF597	16p13.3	0.31	1.1e-19	1.54507e-17
ZC3H6	2q14.1	0.31	1.1e-19	1.54507e-17
SLC30A7	1p21.2	0.31	1.1e-19	1.54507e-17
PUS7L	12q12	0.31	1.1e-19	1.54507e-17
EXOC8	1q42.2	0.31	1.1e-19	1.54507e-17
CRBN	3p26.2	0.31	1.1e-19	1.54507e-17
FAM172A	5q15	0.31	1.1e-19	1.54507e-17
CHST15	10q26.13	0.31	1.1e-19	1.54507e-17
YPEL5	2p23.1	0.31	1.1e-19	1.54507e-17
ARID4B	1q42.3	0.31	1.1e-19	1.54507e-17
KDM3B	5q31.2	0.31	1.1e-19	1.54507e-17
USP38	4q31.21	0.31	1.1e-19	1.54507e-17
ZCWPW2	3p24.1	0.31	1.1e-19	1.54507e-17
DNAJC10	2q32.1	0.31	1.1e-19	1.54507e-17
XRN1	3q23	0.31	1.1e-19	1.54507e-17
THAP6	4q21.1	0.31	1.1e-19	1.54507e-17
USP53	4q26	0.31	1.1e-19	1.54507e-17
OTUD4	4q31.21	0.31	1.1e-19	1.54507e-17
SNRK	3p22.1	0.31	1.1e-19	1.54507e-17
TMEM260	14q22.3	0.31	1.1e-19	1.54507e-17
PHIP	6q14.1	0.31	1.1e-19	1.54507e-17
PLEKHB2	2q21.1	0.31	1.1e-19	1.54507e-17
LOC284441	19p12	0.31	1.1e-19	1.54507e-17
APPL2	12q23.3	0.31	1.1e-19	1.54507e-17
EIF4E3	3p13	0.31	1.1e-19	1.54507e-17
KIF27	9q21.32	0.31	1.1e-19	1.54507e-17
DENND4C	9p22.1	0.31	1.1e-19	1.54507e-17
AP5M1	14q22.3	0.31	1.1e-19	1.54507e-17
MBD5	2q23.1	0.31	1.1e-19	1.54507e-17
RGPD4	2q12.3	0.31	1.1e-19	1.54507e-17
FRMD4B	3p14.1	0.31	1.1e-19	1.54507e-17
RCOR1	14q32.31-q32.32	0.31	1.1e-19	1.54507e-17
DOCK9	13q32.3	0.31	1.1e-19	1.54507e-17
FAM214A	15q21.2-q21.3	0.31	1.1e-19	1.54507e-17
BICRAL	6p21.1	0.31	1.1e-19	1.54507e-17
FEM1C	5q22.3	0.31	1.1e-19	1.54507e-17
SNX14	6q14.3	0.31	1.1e-19	1.54507e-17
SOCS4	14q22.3	0.31	1.1e-19	1.54507e-17
MIB1	18q11.2	0.31	1.1e-19	1.54507e-17
ADGRF5	6p12.3	0.31	1.1e-19	1.54507e-17
EPB41L5	2q14.2	0.31	1.1e-19	1.54507e-17
ZFP14	19q13.12	0.31	1.1e-19	1.54507e-17
RBAK	7p22.1	0.31	1.1e-19	1.54507e-17
PRMT9	4q31.23	0.31	1.1e-19	1.54507e-17
SNX6	14q13.1	0.31	1.1e-19	1.54507e-17
ALKBH8	11q22.3	0.31	1.1e-19	1.54507e-17
FBXO8	4q34.1	0.31	1.1e-19	1.54507e-17
SNX29	16p13.13-p13.12	0.31	1.1e-19	1.54507e-17
MYOF	10q23.33	0.31	1.1e-19	1.54507e-17
C6ORF120	6q27	0.31	1.1e-19	1.54507e-17
UBE2Q2	15q24.2	0.31	1.1e-19	1.54507e-17
ARHGAP12	10p11.22	0.31	1.1e-19	1.54507e-17
STRN3	14q12	0.31	1.1e-19	1.54507e-17
ACBD3	1q42.12	0.31	1.1e-19	1.54507e-17
ZNF791	19p13.13	0.31	1.1e-19	1.54507e-17
ACYP1	14q24.3	-0.3	1.8e-18	2.23568e-16
ARHGDIA	17q25.3	-0.3	1.8e-18	2.23568e-16
ATF4	22q13.1	-0.3	1.8e-18	2.23568e-16
ATP5F1D	19p13.3	-0.3	1.8e-18	2.23568e-16
BAD	11q13.1	-0.3	1.8e-18	2.23568e-16
ZNHIT2	11q13.1	-0.3	1.8e-18	2.23568e-16
CENPA	2p23.3	-0.3	1.8e-18	2.23568e-16
CSNK2B	6p21.33	-0.3	1.8e-18	2.23568e-16
SLC25A10	17q25.3	-0.3	1.8e-18	2.23568e-16
CYP2D7	22q13.2	-0.3	1.8e-18	2.23568e-16
DBN1	5q35.3	-0.3	1.8e-18	2.23568e-16
E2F2	1p36.12	-0.3	1.8e-18	2.23568e-16
ELAVL1	19p13.2	-0.3	1.8e-18	2.23568e-16
FOXM1	12p13.33	-0.3	1.8e-18	2.23568e-16
ZBTB48	1p36.31	-0.3	1.8e-18	2.23568e-16
HNRNPAB	5q35.3	-0.3	1.8e-18	2.23568e-16
PRMT2	21q22.3	-0.3	1.8e-18	2.23568e-16
KIF22	16p11.2	-0.3	1.8e-18	2.23568e-16
LDHB	12p12.1	-0.3	1.8e-18	2.23568e-16
LMNA	1q22	-0.3	1.8e-18	2.23568e-16
LRP3	19q13.11	-0.3	1.8e-18	2.23568e-16
LTBR	12p13.31	-0.3	1.8e-18	2.23568e-16
MLLT1	19p13.3	-0.3	1.8e-18	2.23568e-16
POLR2E	19p13.3	-0.3	1.8e-18	2.23568e-16
RPS27A	2p16.1	-0.3	1.8e-18	2.23568e-16
ANKS6	9q22.33	-0.3	1.8e-18	2.23568e-16
TRIP6	7q22.1	-0.3	1.8e-18	2.23568e-16
UBE2G2	21q22.3	-0.3	1.8e-18	2.23568e-16
VARS	6p21.33	-0.3	1.8e-18	2.23568e-16
ZNF133	20p11.23	-0.3	1.8e-18	2.23568e-16
CHCHD10	22q11.23	-0.3	1.8e-18	2.23568e-16
BAG6	6p21.33	-0.3	1.8e-18	2.23568e-16
NCK2	2q12.2	-0.3	1.8e-18	2.23568e-16
IKBKG	Xq28	-0.3	1.8e-18	2.23568e-16
CDK10	16q24.3	-0.3	1.8e-18	2.23568e-16
PDXK	21q22.3	-0.3	1.8e-18	2.23568e-16
GRHPR	9p13.2	-0.3	1.8e-18	2.23568e-16
ASB6	9q34.11	-0.3	1.8e-18	2.23568e-16
MED27	9q34.13	-0.3	1.8e-18	2.23568e-16
IPO13	1p34.1	-0.3	1.8e-18	2.23568e-16
KEAP1	19p13.2	-0.3	1.8e-18	2.23568e-16
AP5Z1	7p22.1	-0.3	1.8e-18	2.23568e-16
SCO2	22q13.33	-0.3	1.8e-18	2.23568e-16
ALG3	3q27.1	-0.3	1.8e-18	2.23568e-16
EMG1	12p13.31	-0.3	1.8e-18	2.23568e-16
MCRS1	12q13.12	-0.3	1.8e-18	2.23568e-16
ZNHIT1	7q22.1	-0.3	1.8e-18	2.23568e-16
CARM1	19p13.2	-0.3	1.8e-18	2.23568e-16
SH2B2	7q22.1	-0.3	1.8e-18	2.23568e-16
OGFR	20q13.33	-0.3	1.8e-18	2.23568e-16
CDC42EP1	22q13.1	-0.3	1.8e-18	2.23568e-16
U2AF2	19q13.42	-0.3	1.8e-18	2.23568e-16
TWF2	3p21.2	-0.3	1.8e-18	2.23568e-16
KLHL17	1p36.33	-0.3	1.8e-18	2.23568e-16
SPRN	10q26.3	-0.3	1.8e-18	2.23568e-16
LOC341056	11q24.1	-0.3	1.8e-18	2.23568e-16
CENPM	22q13.2	-0.3	1.8e-18	2.23568e-16
TNIP2	4p16.3	-0.3	1.8e-18	2.23568e-16
GEMIN7	19q13.32	-0.3	1.8e-18	2.23568e-16
LINC00115	1p36.33	-0.3	1.8e-18	2.23568e-16
NUP85	17q25.1	-0.3	1.8e-18	2.23568e-16
GUSBP4	6p11.2	-0.3	1.8e-18	2.23568e-16
ABHD17A	19p13.3	-0.3	1.8e-18	2.23568e-16
KLHDC3	6p21.1	-0.3	1.8e-18	2.23568e-16
C11ORF68	11q13.1	-0.3	1.8e-18	2.23568e-16
GRWD1	19q13.33	-0.3	1.8e-18	2.23568e-16
MRPL53	2p13.1	-0.3	1.8e-18	2.23568e-16
NOSIP	19q13.33	-0.3	1.8e-18	2.23568e-16
NDUFA13	19p13.11	-0.3	1.8e-18	2.23568e-16
PDCD2L	19q13.11	-0.3	1.8e-18	2.23568e-16
NOP58	2q33.1	-0.3	1.8e-18	2.23568e-16
DOT1L	19p13.3	-0.3	1.8e-18	2.23568e-16
SNHG6	8q13.1|8q13	-0.3	1.8e-18	2.23568e-16
ZGLP1	19p13.2	-0.3	1.8e-18	2.23568e-16
SNHG10	14q32.13	-0.3	1.8e-18	2.23568e-16
UBALD2	17q25.1	-0.3	1.8e-18	2.23568e-16
HEXDC	17q25.3	-0.3	1.8e-18	2.23568e-16
GPN2	1p36.11	-0.3	1.8e-18	2.23568e-16
PRR19	19q13.2	-0.3	1.8e-18	2.23568e-16
XKR8	1p35.3	-0.3	1.8e-18	2.23568e-16
C19ORF73	19q13.33	-0.3	1.8e-18	2.23568e-16
ZNF444	19q13.43	-0.3	1.8e-18	2.23568e-16
HJURP	2q37.1	-0.3	1.8e-18	2.23568e-16
PIDD1	11p15.5	-0.3	1.8e-18	2.23568e-16
DNAJC11	1p36.31	-0.3	1.8e-18	2.23568e-16
CD27-AS1	12p13.31	-0.3	1.8e-18	2.23568e-16
GPR161	1q24.2	-0.3	1.8e-18	2.23568e-16
NAT14	19q13.42	-0.3	1.8e-18	2.23568e-16
PPP1R35	7q22.1	-0.3	1.8e-18	2.23568e-16
IRF2BP1	19q13.32	-0.3	1.8e-18	2.23568e-16
DGCR5	22q11.21	-0.3	1.8e-18	2.23568e-16
MEX3A	1q22	-0.3	1.8e-18	2.23568e-16
ATP5IF1	1p35.3	-0.3	1.8e-18	2.23568e-16
PSMG4	6p25.2	-0.3	1.8e-18	2.23568e-16
COMMD5	8q24.3	-0.3	1.8e-18	2.23568e-16
FAM156A	Xp11.22	-0.3	1.8e-18	2.23568e-16
STRN4	19q13.32	-0.3	1.8e-18	2.23568e-16
NAXE	1q22	-0.3	1.8e-18	2.23568e-16
ANKRD54	22q13.1	-0.3	1.8e-18	2.23568e-16
WASH7P	1p36.33	-0.3	1.8e-18	2.23568e-16
LYPLA2P1	6p21.32	-0.3	1.8e-18	2.23568e-16
WDR13	Xp11.23	-0.3	1.8e-18	2.23568e-16
MRPS11	15q25.3	-0.3	1.8e-18	2.23568e-16
ACD	16q22.1	-0.3	1.8e-18	2.23568e-16
PARP4	13q12.12	0.3	1.8e-18	2.23568e-16
AR	Xq12	0.3	1.8e-18	2.23568e-16
ARL1	12q23.2	0.3	1.8e-18	2.23568e-16
CCNG2	4q21.1	0.3	1.8e-18	2.23568e-16
2018-09-07	7p14.2	0.3	1.8e-18	2.23568e-16
CDH6	5p13.3	0.3	1.8e-18	2.23568e-16
CTBS	1p22.3	0.3	1.8e-18	2.23568e-16
CTSO	4q32.1	0.3	1.8e-18	2.23568e-16
CX3CR1	3p22.2	0.3	1.8e-18	2.23568e-16
DAB2	5p13.1	0.3	1.8e-18	2.23568e-16
CPEB2	4p15.32	0.3	1.8e-18	2.23568e-16
EIF4G2	11p15.4	0.3	1.8e-18	2.23568e-16
EPS15	1p32.3	0.3	1.8e-18	2.23568e-16
F2R	5q13.3	0.3	1.8e-18	2.23568e-16
GAB1	4q31.21	0.3	1.8e-18	2.23568e-16
GPD2	2q24.1	0.3	1.8e-18	2.23568e-16
IFNAR1	21q22.11	0.3	1.8e-18	2.23568e-16
NBR1	17q21.31	0.3	1.8e-18	2.23568e-16
MAP3K1	5q11.2	0.3	1.8e-18	2.23568e-16
MSR1	8p22	0.3	1.8e-18	2.23568e-16
NEK1	4q33	0.3	1.8e-18	2.23568e-16
STT3B	3p23	0.3	1.8e-18	2.23568e-16
CDK17	12q23.1	0.3	1.8e-18	2.23568e-16
PDPK1	16p13.3	0.3	1.8e-18	2.23568e-16
PTEN	10q23.31	0.3	1.8e-18	2.23568e-16
RALB	2q14.2	0.3	1.8e-18	2.23568e-16
RSC1A1	1p36.21	0.3	1.8e-18	2.23568e-16
FUT11	10q22.2	0.3	1.8e-18	2.23568e-16
SP3	2q31.1	0.3	1.8e-18	2.23568e-16
NEK4	3p21.1	0.3	1.8e-18	2.23568e-16
TAF1	Xq13.1	0.3	1.8e-18	2.23568e-16
ZNF449	Xq26.3	0.3	1.8e-18	2.23568e-16
TMBIM6	12q13.12	0.3	1.8e-18	2.23568e-16
TLR3	4q35.1	0.3	1.8e-18	2.23568e-16
ZKSCAN1	7q22.1	0.3	1.8e-18	2.23568e-16
ZNF175	19q13.41	0.3	1.8e-18	2.23568e-16
USO1	4q21.1	0.3	1.8e-18	2.23568e-16
CDK13	7p14.1	0.3	1.8e-18	2.23568e-16
IQGAP1	15q26.1	0.3	1.8e-18	2.23568e-16
SYNJ1	21q22.11	0.3	1.8e-18	2.23568e-16
USP8	15q21.2	0.3	1.8e-18	2.23568e-16
NEMF	14q21.3	0.3	1.8e-18	2.23568e-16
SLC24A1	15q22.31	0.3	1.8e-18	2.23568e-16
RPS6KA5	14q32.11	0.3	1.8e-18	2.23568e-16
RAPGEF2	4q32.1	0.3	1.8e-18	2.23568e-16
SLK	10q24.33-q25.1	0.3	1.8e-18	2.23568e-16
RBM12	20q11.22	0.3	1.8e-18	2.23568e-16
ANKHD1-EIF4EBP3	5q31.3	0.3	1.8e-18	2.23568e-16
ALG10B	12q12	0.3	1.8e-18	2.23568e-16
PANK3	5q34	0.3	1.8e-18	2.23568e-16
FMN1	15q13.3	0.3	1.8e-18	2.23568e-16
ABHD18	4q28.2	0.3	1.8e-18	2.23568e-16
PREX2	8q13.2	0.3	1.8e-18	2.23568e-16
SGPP1	14q23.2	0.3	1.8e-18	2.23568e-16
ITSN2	2p23.3	0.3	1.8e-18	2.23568e-16
FAM122A	9q21.11	0.3	1.8e-18	2.23568e-16
TMED5	1p22.1	0.3	1.8e-18	2.23568e-16
NMD3	3q26.1	0.3	1.8e-18	2.23568e-16
PHF11	13q14.2	0.3	1.8e-18	2.23568e-16
ANKFY1	17p13.2	0.3	1.8e-18	2.23568e-16
SMIM15	5q12.1	0.3	1.8e-18	2.23568e-16
PDZD8	10q25.3-q26.11	0.3	1.8e-18	2.23568e-16
TRIM34	11p15.4	0.3	1.8e-18	2.23568e-16
ZCCHC10	5q31.1	0.3	1.8e-18	2.23568e-16
VPS13D	1p36.22-p36.21	0.3	1.8e-18	2.23568e-16
SCAF8	6q25.2	0.3	1.8e-18	2.23568e-16
N4BP2	4p14	0.3	1.8e-18	2.23568e-16
PARVA	11p15.3	0.3	1.8e-18	2.23568e-16
DCP1A	3p21.1	0.3	1.8e-18	2.23568e-16
ZNF619	3p22.1	0.3	1.8e-18	2.23568e-16
BCAP29	7q22.3	0.3	1.8e-18	2.23568e-16
PDS5A	4p14	0.3	1.8e-18	2.23568e-16
DMXL2	15q21.2	0.3	1.8e-18	2.23568e-16
DNAJC16	1p36.21	0.3	1.8e-18	2.23568e-16
FRYL	4p11	0.3	1.8e-18	2.23568e-16
SIRT1	10q21.3	0.3	1.8e-18	2.23568e-16
ZNF281	1q32.1	0.3	1.8e-18	2.23568e-16
RALGAPA2	20p11.23	0.3	1.8e-18	2.23568e-16
SHTN1	10q25.3	0.3	1.8e-18	2.23568e-16
MIER1	1p31.3	0.3	1.8e-18	2.23568e-16
TMEM263	12q23.3	0.3	1.8e-18	2.23568e-16
STARD13	13q13.1-q13.2	0.3	1.8e-18	2.23568e-16
KIF1BP	10q22.1	0.3	1.8e-18	2.23568e-16
ARL5A	2q23.3	0.3	1.8e-18	2.23568e-16
INTS6	13q14.3	0.3	1.8e-18	2.23568e-16
CNEP1R1	16q12.1	0.3	1.8e-18	2.23568e-16
PCDH17	13q21.1	0.3	1.8e-18	2.23568e-16
SHPRH	6q24.3	0.3	1.8e-18	2.23568e-16
OSTM1	6q21	0.3	1.8e-18	2.23568e-16
C16ORF72	16p13.2	0.3	1.8e-18	2.23568e-16
SETD2	3p21.31	0.3	1.8e-18	2.23568e-16
MYLIP	6p22.3	0.3	1.8e-18	2.23568e-16
DGKH	13q14.11	0.3	1.8e-18	2.23568e-16
PIK3R4	3q22.1	0.3	1.8e-18	2.23568e-16
RGPD3	2q12.2	0.3	1.8e-18	2.23568e-16
RFTN2	2q33.1	0.3	1.8e-18	2.23568e-16
BRD9	5p15.33	-0.29	2.6e-17	2.82401e-15
ATP5MC3	2q31.1	-0.29	2.6e-17	2.82401e-15
CHEK1	11q24.2	-0.29	2.6e-17	2.82401e-15
CKS1B	1q21.3	-0.29	2.6e-17	2.82401e-15
CKS2	9q22.2	-0.29	2.6e-17	2.82401e-15
AP2S1	19q13.32	-0.29	2.6e-17	2.82401e-15
CTBP1	4p16.3	-0.29	2.6e-17	2.82401e-15
CTRL	16q22.1	-0.29	2.6e-17	2.82401e-15
DAPK3	19p13.3	-0.29	2.6e-17	2.82401e-15
TIMM8A	Xq22.1	-0.29	2.6e-17	2.82401e-15
ENO1	1p36.23	-0.29	2.6e-17	2.82401e-15
GPR3	1p36.11	-0.29	2.6e-17	2.82401e-15
GPR19	12p13.1	-0.29	2.6e-17	2.82401e-15
MSH6	2p16.3	-0.29	2.6e-17	2.82401e-15
HMOX2	16p13.3	-0.29	2.6e-17	2.82401e-15
ILF2	1q21.3	-0.29	2.6e-17	2.82401e-15
MTX1	1q22	-0.29	2.6e-17	2.82401e-15
MVD	16q24.2	-0.29	2.6e-17	2.82401e-15
NDUFA9	12p13.32	-0.29	2.6e-17	2.82401e-15
NDUFB2	7q34	-0.29	2.6e-17	2.82401e-15
NMB	15q25.2	-0.29	2.6e-17	2.82401e-15
NTHL1	16p13.3	-0.29	2.6e-17	2.82401e-15
P2RY11	19p13.2	-0.29	2.6e-17	2.82401e-15
PEX14	1p36.22	-0.29	2.6e-17	2.82401e-15
PFKP	10p15.2	-0.29	2.6e-17	2.82401e-15
POLE	12q24.33	-0.29	2.6e-17	2.82401e-15
POR	7q11.23	-0.29	2.6e-17	2.82401e-15
POU5F1	6p21.33	-0.29	2.6e-17	2.82401e-15
PRKAR1B	7p22.3	-0.29	2.6e-17	2.82401e-15
RAC3	17q25.3	-0.29	2.6e-17	2.82401e-15
RP9	7p14.3	-0.29	2.6e-17	2.82401e-15
RPL11	1p36.11	-0.29	2.6e-17	2.82401e-15
RPL35A	3q29	-0.29	2.6e-17	2.82401e-15
RPS12	6q23.2	-0.29	2.6e-17	2.82401e-15
SEC13	3p25.3	-0.29	2.6e-17	2.82401e-15
TSNARE1	8q24.3	-0.29	2.6e-17	2.82401e-15
SH3GL1	19p13.3	-0.29	2.6e-17	2.82401e-15
SHMT2	12q13.3	-0.29	2.6e-17	2.82401e-15
ST3GAL3	1p34.1	-0.29	2.6e-17	2.82401e-15
SNRPA1	15q26.3	-0.29	2.6e-17	2.82401e-15
SSRP1	11q12.1	-0.29	2.6e-17	2.82401e-15
STK11	19p13.3	-0.29	2.6e-17	2.82401e-15
CCT3	1q22	-0.29	2.6e-17	2.82401e-15
TYMS	18p11.32	-0.29	2.6e-17	2.82401e-15
MAGED4	Xp11.22	-0.29	2.6e-17	2.82401e-15
USF1	1q23.3	-0.29	2.6e-17	2.82401e-15
DNLZ	9q34.3	-0.29	2.6e-17	2.82401e-15
RPP25L	9p13.3	-0.29	2.6e-17	2.82401e-15
RNF113A	Xq24	-0.29	2.6e-17	2.82401e-15
SAPCD1	6p21.33	-0.29	2.6e-17	2.82401e-15
F8A1	Xq28	-0.29	2.6e-17	2.82401e-15
SLC25A11	17p13.2	-0.29	2.6e-17	2.82401e-15
TAGLN2	1q23.2	-0.29	2.6e-17	2.82401e-15
EIF3I	1p35.2	-0.29	2.6e-17	2.82401e-15
TNFRSF25	1p36.31	-0.29	2.6e-17	2.82401e-15
PABPC4	1p34.3	-0.29	2.6e-17	2.82401e-15
EIF2B4	2p23.3	-0.29	2.6e-17	2.82401e-15
RNF8	6p21.2	-0.29	2.6e-17	2.82401e-15
BORCS8	19p13.11	-0.29	2.6e-17	2.82401e-15
TTLL4	2q35	-0.29	2.6e-17	2.82401e-15
CROCC	1p36.13	-0.29	2.6e-17	2.82401e-15
SETD1A	16p11.2	-0.29	2.6e-17	2.82401e-15
KIF20A	5q31.2	-0.29	2.6e-17	2.82401e-15
TRIM28	19q13.43	-0.29	2.6e-17	2.82401e-15
EFS	14q11.2	-0.29	2.6e-17	2.82401e-15
HAX1	1q21.3	-0.29	2.6e-17	2.82401e-15
PFDN6	6p21.32	-0.29	2.6e-17	2.82401e-15
RPP38	10p13	-0.29	2.6e-17	2.82401e-15
UBE2C	20q13.12	-0.29	2.6e-17	2.82401e-15
PNKP	19q13.33	-0.29	2.6e-17	2.82401e-15
PRR14	16p11.2	-0.29	2.6e-17	2.82401e-15
CCDC28B	1p35.2	-0.29	2.6e-17	2.82401e-15
FKRP	19q13.32	-0.29	2.6e-17	2.82401e-15
ABHD8	19p13.11	-0.29	2.6e-17	2.82401e-15
YRDC	1p34.3	-0.29	2.6e-17	2.82401e-15
RDH13	19q13.42	-0.29	2.6e-17	2.82401e-15
GOLGA2P10	15q25.2	-0.29	2.6e-17	2.82401e-15
CDCA5	11q13.1	-0.29	2.6e-17	2.82401e-15
C6ORF226	6p21.1	-0.29	2.6e-17	2.82401e-15
WASH5P	19p13.3	-0.29	2.6e-17	2.82401e-15
B3GNTL1	17q25.3	-0.29	2.6e-17	2.82401e-15
TRIM11	1q42.13	-0.29	2.6e-17	2.82401e-15
LRRC42	1p32.3	-0.29	2.6e-17	2.82401e-15
ARHGAP33	19q13.12	-0.29	2.6e-17	2.82401e-15
RNF166	16q24.2-q24.3	-0.29	2.6e-17	2.82401e-15
ZNF362	1p35.1	-0.29	2.6e-17	2.82401e-15
UCK1	9q34.13	-0.29	2.6e-17	2.82401e-15
CCM2	7p13	-0.29	2.6e-17	2.82401e-15
UTP11	1p34.3	-0.29	2.6e-17	2.82401e-15
ING4	12p13.31	-0.29	2.6e-17	2.82401e-15
ANKRD39	2q11.2	-0.29	2.6e-17	2.82401e-15
TBC1D7	6p24.1	-0.29	2.6e-17	2.82401e-15
ZNF771	16p11.2	-0.29	2.6e-17	2.82401e-15
DDX41	5q35.3	-0.29	2.6e-17	2.82401e-15
FBXW9	19p13.13	-0.29	2.6e-17	2.82401e-15
PRADC1	2p13.2	-0.29	2.6e-17	2.82401e-15
ZC3HC1	7q32.2	-0.29	2.6e-17	2.82401e-15
UQCC2	6p21.31	-0.29	2.6e-17	2.82401e-15
NAA38	17p13.1	-0.29	2.6e-17	2.82401e-15
GPT2	16q11.2	-0.29	2.6e-17	2.82401e-15
POMGNT2	3p22.1	-0.29	2.6e-17	2.82401e-15
PRPF38A	1p32.3	-0.29	2.6e-17	2.82401e-15
ALKBH6	19q13.12	-0.29	2.6e-17	2.82401e-15
C2CD4D	1q21.3	-0.29	2.6e-17	2.82401e-15
ZNF511	10q26.3	-0.29	2.6e-17	2.82401e-15
RAB24	5q35.3	-0.29	2.6e-17	2.82401e-15
PQLC2	1p36.13	-0.29	2.6e-17	2.82401e-15
MRPL20	1p36.33	-0.29	2.6e-17	2.82401e-15
MRGBP	20q13.33	-0.29	2.6e-17	2.82401e-15
CHST12	7p22.3	-0.29	2.6e-17	2.82401e-15
C12ORF45	12q23.3	-0.29	2.6e-17	2.82401e-15
ARFGAP1	20q13.33	-0.29	2.6e-17	2.82401e-15
NINL	20p11.21	-0.29	2.6e-17	2.82401e-15
DDX28	16q22.1	-0.29	2.6e-17	2.82401e-15
EXOSC2	9q34.12	-0.29	2.6e-17	2.82401e-15
ELP5	17p13.1	-0.29	2.6e-17	2.82401e-15
PDSS1	10p12.1	-0.29	2.6e-17	2.82401e-15
POLA2	11q13.1	-0.29	2.6e-17	2.82401e-15
ZNF707	8q24.3	-0.29	2.6e-17	2.82401e-15
SMCO4	11q21	-0.29	2.6e-17	2.82401e-15
PLSCR3	17p13.1	-0.29	2.6e-17	2.82401e-15
MRPL52	14q11.2	-0.29	2.6e-17	2.82401e-15
KIAA2013	1p36.22	-0.29	2.6e-17	2.82401e-15
ARHGAP22	10q11.22-q11.23	-0.29	2.6e-17	2.82401e-15
SPATA2L	16q24.3	-0.29	2.6e-17	2.82401e-15
BRI3	7q21.3	-0.29	2.6e-17	2.82401e-15
RHBDD3	22q12.2	-0.29	2.6e-17	2.82401e-15
MTHFD1L	6q25.1	-0.29	2.6e-17	2.82401e-15
RPS2P32	7p15.3	-0.29	2.6e-17	2.82401e-15
APEX2	Xp11.21	-0.29	2.6e-17	2.82401e-15
RRP7A	22q13.2	-0.29	2.6e-17	2.82401e-15
SGSM3	22q13.1	-0.29	2.6e-17	2.82401e-15
SBK1	16p12.1	-0.29	2.6e-17	2.82401e-15
MVB12A	19p13.11	-0.29	2.6e-17	2.82401e-15
EEFSEC	3q21.3	-0.29	2.6e-17	2.82401e-15
TMEM81	1q32.1	-0.29	2.6e-17	2.82401e-15
BOLA3	2p13.1	-0.29	2.6e-17	2.82401e-15
NDUFAF4	6q16.1	-0.29	2.6e-17	2.82401e-15
NXT1	20p11.21	-0.29	2.6e-17	2.82401e-15
C1ORF122	1p34.3	-0.29	2.6e-17	2.82401e-15
UQCR10	22q12.2	-0.29	2.6e-17	2.82401e-15
ZDHHC8	22q11.21	-0.29	2.6e-17	2.82401e-15
NT5C	17q25.1	-0.29	2.6e-17	2.82401e-15
MRPL17	11p15.4	-0.29	2.6e-17	2.82401e-15
CEMP1	16p13.3	-0.29	2.6e-17	2.82401e-15
SNHG20	17q25.2	-0.29	2.6e-17	2.82401e-15
PRR22	19p13.3	-0.29	2.6e-17	2.82401e-15
MRPS9	2q12.1	-0.29	2.6e-17	2.82401e-15
ACVR1	2q24.1	0.29	2.6e-17	2.82401e-15
PLEKHA3	2q31.2	0.29	2.6e-17	2.82401e-15
ATP6V1A	3q13.31	0.29	2.6e-17	2.82401e-15
BNIP3L	8p21.2	0.29	2.6e-17	2.82401e-15
CENPC	4q13.2	0.29	2.6e-17	2.82401e-15
DYNC1I2	2q31.1	0.29	2.6e-17	2.82401e-15
EP300	22q13.2	0.29	2.6e-17	2.82401e-15
FOXO1	13q14.11	0.29	2.6e-17	2.82401e-15
GNS	12q14.3	0.29	2.6e-17	2.82401e-15
HNMT	2q22.1	0.29	2.6e-17	2.82401e-15
KTN1	14q22.3	0.29	2.6e-17	2.82401e-15
MAN2A1	5q21.3	0.29	2.6e-17	2.82401e-15
DNAJB9	7q31.1|14q24.2-q24.3	0.29	2.6e-17	2.82401e-15
NPAT	11q22.3	0.29	2.6e-17	2.82401e-15
PAFAH1B1	17p13.3	0.29	2.6e-17	2.82401e-15
ATP8B1	18q21.31	0.29	2.6e-17	2.82401e-15
MAPK9	5q35.3	0.29	2.6e-17	2.82401e-15
PTPN11	12q24.13	0.29	2.6e-17	2.82401e-15
RANBP2	2q13	0.29	2.6e-17	2.82401e-15
REL	2p16.1	0.29	2.6e-17	2.82401e-15
STXBP3	1p13.3	0.29	2.6e-17	2.82401e-15
TGFBR2	3p24.1	0.29	2.6e-17	2.82401e-15
TSPYL1	6q22.1	0.29	2.6e-17	2.82401e-15
ZNF136	19p13.2	0.29	2.6e-17	2.82401e-15
VEZF1	17q22	0.29	2.6e-17	2.82401e-15
ZKSCAN8	6p22.1	0.29	2.6e-17	2.82401e-15
RNF103	2p11.2	0.29	2.6e-17	2.82401e-15
BLZF1	1q24.2	0.29	2.6e-17	2.82401e-15
NCOA1	2p23.3	0.29	2.6e-17	2.82401e-15
TNKS	8p23.1	0.29	2.6e-17	2.82401e-15
INPP4B	4q31.21	0.29	2.6e-17	2.82401e-15
PRPF4B	6p25.2	0.29	2.6e-17	2.82401e-15
RABEP1	17p13.2	0.29	2.6e-17	2.82401e-15
SLIT2	4p15.31	0.29	2.6e-17	2.82401e-15
MTRF1	13q14.11	0.29	2.6e-17	2.82401e-15
NR1D2	3p24.2	0.29	2.6e-17	2.82401e-15
SH2B3	12q24.12	0.29	2.6e-17	2.82401e-15
ABCC9	12p12.1	0.29	2.6e-17	2.82401e-15
LANCL1	2q34	0.29	2.6e-17	2.82401e-15
SEMA3C	7q21.11	0.29	2.6e-17	2.82401e-15
ARPP19	15q21.2	0.29	2.6e-17	2.82401e-15
NCKAP1	2q32.1	0.29	2.6e-17	2.82401e-15
KBTBD3	11q22.3	0.29	2.6e-17	2.82401e-15
SCRN3	2q31.1	0.29	2.6e-17	2.82401e-15
DYNC2H1	11q22.3	0.29	2.6e-17	2.82401e-15
SNX18	5q11.2	0.29	2.6e-17	2.82401e-15
PEAK1	15q24.3	0.29	2.6e-17	2.82401e-15
DCAF17	2q31.1	0.29	2.6e-17	2.82401e-15
NDFIP1	5q31.3	0.29	2.6e-17	2.82401e-15
TRMT1L	1q25.3	0.29	2.6e-17	2.82401e-15
MYSM1	1p32.1	0.29	2.6e-17	2.82401e-15
ZNF555	19p13.3	0.29	2.6e-17	2.82401e-15
APH1B	15q22.2	0.29	2.6e-17	2.82401e-15
COPS4	4q21.22	0.29	2.6e-17	2.82401e-15
TLR7	Xp22.2	0.29	2.6e-17	2.82401e-15
CHD6	20q12	0.29	2.6e-17	2.82401e-15
SETD3	14q32.2	0.29	2.6e-17	2.82401e-15
C9ORF64	9q21.32	0.29	2.6e-17	2.82401e-15
PCGF5	10q23.32	0.29	2.6e-17	2.82401e-15
FAM120B	6q27	0.29	2.6e-17	2.82401e-15
BORCS7	10q24.32	0.29	2.6e-17	2.82401e-15
CPSF2	14q32.12	0.29	2.6e-17	2.82401e-15
RC3H2	9q33.2	0.29	2.6e-17	2.82401e-15
SGTB	5q12.3	0.29	2.6e-17	2.82401e-15
ZNF615	19q13.41	0.29	2.6e-17	2.82401e-15
2018-03-01	4q32.2-q32.3	0.29	2.6e-17	2.82401e-15
ZNF493	19p12	0.29	2.6e-17	2.82401e-15
AP1AR	4q25	0.29	2.6e-17	2.82401e-15
TMEM127	2q11.2	0.29	2.6e-17	2.82401e-15
SLC30A6	2p22.3	0.29	2.6e-17	2.82401e-15
PLA2R1	2q24.2	0.29	2.6e-17	2.82401e-15
FAM126B	2q33.1	0.29	2.6e-17	2.82401e-15
WAPL	10q23.2	0.29	2.6e-17	2.82401e-15
ASH1L	1q22	0.29	2.6e-17	2.82401e-15
FBXO28	1q42.11	0.29	2.6e-17	2.82401e-15
FBXW11	5q35.1	0.29	2.6e-17	2.82401e-15
MED13L	12q24.21	0.29	2.6e-17	2.82401e-15
SF3B1	2q33.1	0.29	2.6e-17	2.82401e-15
STX12	1p35.3	0.29	2.6e-17	2.82401e-15
LOC100129034	9q33.3	0.29	2.6e-17	2.82401e-15
IPMK	10q21.1	0.29	2.6e-17	2.82401e-15
YIPF6	Xq12-q13.1	0.29	2.6e-17	2.82401e-15
PLSCR4	3q24	0.29	2.6e-17	2.82401e-15
ENTPD7	10q24.2	0.29	2.6e-17	2.82401e-15
KLHDC1	14q21.3	0.29	2.6e-17	2.82401e-15
KIAA1143	3p21.31	0.29	2.6e-17	2.82401e-15
SERINC1	6q22.31	0.29	2.6e-17	2.82401e-15
FNIP2	4q32.1	0.29	2.6e-17	2.82401e-15
ANKRA2	5q13.2	0.29	2.6e-17	2.82401e-15
C20ORF194	20p13	0.29	2.6e-17	2.82401e-15
CHMP2B	3p11.2	0.29	2.6e-17	2.82401e-15
ELMSAN1	14q24.3	0.29	2.6e-17	2.82401e-15
ZNF585B	19q13.12	0.29	2.6e-17	2.82401e-15
RBMS3	3p24.1	0.29	2.6e-17	2.82401e-15
TBCK	4q24	0.29	2.6e-17	2.82401e-15
TMTC3	12q21.32	0.29	2.6e-17	2.82401e-15
SPRED1	15q14	0.29	2.6e-17	2.82401e-15
ADGRL4	1p31.1	0.29	2.6e-17	2.82401e-15
METTL15	11p14.1	0.29	2.6e-17	2.82401e-15
TOR1AIP2	1q25.2	0.29	2.6e-17	2.82401e-15
C21ORF2	21q22.3	-0.28	3.3e-16	3.25638e-14
COX6B1	19q13.12	-0.28	3.3e-16	3.25638e-14
CRYBB3	22q11.23	-0.28	3.3e-16	3.25638e-14
ELK1	Xp11.23	-0.28	3.3e-16	3.25638e-14
NR2F6	19p13.11	-0.28	3.3e-16	3.25638e-14
FDPS	1q22	-0.28	3.3e-16	3.25638e-14
GPI	19q13.11	-0.28	3.3e-16	3.25638e-14
GPX7	1p32.3	-0.28	3.3e-16	3.25638e-14
HMGB2	4q34.1	-0.28	3.3e-16	3.25638e-14
HNRNPL	19q13.2	-0.28	3.3e-16	3.25638e-14
FOXK2	17q25.3	-0.28	3.3e-16	3.25638e-14
RPSA	3p22.1	-0.28	3.3e-16	3.25638e-14
BORCS8-MEF2B	19p13.11	-0.28	3.3e-16	3.25638e-14
NDUFB6	9p21.1	-0.28	3.3e-16	3.25638e-14
NDUFB8	10q24.31	-0.28	3.3e-16	3.25638e-14
NDUFV3	21q22.3	-0.28	3.3e-16	3.25638e-14
PHKG2	16p11.2	-0.28	3.3e-16	3.25638e-14
PPP4C	16p11.2	-0.28	3.3e-16	3.25638e-14
RPL37	5p13.1	-0.28	3.3e-16	3.25638e-14
RPL38	17q25.1	-0.28	3.3e-16	3.25638e-14
RPLP1	15q23	-0.28	3.3e-16	3.25638e-14
RPS2	16p13.3	-0.28	3.3e-16	3.25638e-14
[truncated: 18,438 more rows]
