# Supplementary material for: NOTCH and EZH2 collaborate to repress PTEN expression in breast cancer
Source: Commun Biol. 2021 Mar 9;4:312. doi: 10.1038/s42003-021-01825-8 (PMC7943788; doi:10.1038/s42003-021-01825-8)
Supplement: Supplementary file 7 — Supplementary Data 5 [file 42003_2021_1825_MOESM7_ESM.xlsx]

## Sheet: All Figures
Figure 1a
	Normal Breast Epithelial Cells	Normal Breast Epithelial Cells	Normal Breast Epithelial Cells	HS758T	HS758T	HS758T	HCC-202	HCC-202	HCC-202	BT-20	BT-20	BT-20	MDA--MB-175-VII	MDA--MB-175-VII	MDA--MB-175-VII	MDA-MB-231	MDA-MB-231	MDA-MB-231	HCC-1954	HCC-1954	HCC-1954	HCC-2218	HCC-2218	HCC-2218	HCC-1187	HCC-1187	HCC-1187	HCC1599	HCC1599	HCC1599	UACC-812	UACC-812	UACC-812	UACC-893	UACC-893	UACC-893	MDA-MB-361	MDA-MB-361	MDA-MB-361	MDA-MB-330	MDA-MB-330	MDA-MB-330	MDA-MB-157	MDA-MB-157	MDA-MB-157	MDA-MB-435-S	MDA-MB-435-S	MDA-MB-435-S	ZR75-30
PTEN	6.38155	6.23201	6.75785	2.30324	2.1896	2.55384	1.63543	1.48933	1.50281	0.146774	0.10179	0.146063	0.157127	0.183519	0.175677	0.264988	0.261884	0.26554	0.500231	0.469979	0.512515	0.557741	0.524737	0.505459	0.541362	0.61543	0.550825	0.322566	0.585876	0.730353	0.32019	0.267758	0.253139	0.28185	0.289573	0.271872	0.388234	0.393381	0.37449	0.510152		0.50278	0.299785	0.299577	0.32511	0.0740683	0.0787269	0.0678268	0.474342
ATAD1	7.21056	7.21339	7.33621	2.14801	2.26577	2.10235	2.16795	2.09846	2.00185	0.399426	0.37501	0.28185	0.575811	0.552738	0.495057	0.594878	0.681916	0.686184	3.1873	3.02164	2.89655	1.39056	1.47087	1.47802	0.530344	0.565657	0.470413	2.59488	2.40772	2.41608	1.39732	1.01584	1.19637	0.888637	0.832006	0.819415	2.368	2.24026	1.9022	2.63171		2.74727	3.34035	3.63008	3.95863	0.798852	0.743807	0.577943	1.97383
Figure 1b
	DMSO	DMSO	DMSO	300 nM TSA	300 nM TSA	300 nM TSA	1 uM TSA	1 uM TSA	1 uM TSA
MDA-MB-231	0.613301	1.12558	1.44861	1.23685	1.16608	1.74795	1.38383	0.902292	1.19141
HCC-1187	1.21672	1.1019	0.745872	1.20664	1.1599	1.15669	2.90593	3.2065	3.29208
MDA-MB-157	0.81094	1.04367	1.18154	2.37292	1.88383	1.71673	1.80709	1.81462	1.64566
SUM-159	0.643197	1.36446	1.13945	2.19213	1.7104	2.1785	2.16946	1.40672	2.15746
HS758T	0.686818	1.19914	1.21419	1.16312	1.09581	1.03958	1.93992	1.76174	2.11404
BT-20	0.628507	1.21757	1.30676	2.13687	2.30138	2.57844	1.6696	1.86801	1.49123
Figure 1c
	DMSO	DMSO	DMSO	2 uM AZA	2 uM AZA	2 uM AZA	9 uM AZA	9 uM AZA	9 uM AZA
MDA-MB-231	0.91088	1.12532	0.975581	0.730691	0.731198	0.753842	0.887816	0.636986	0.867138
HCC-1187	0.824162	0.907519	1.337	1.65979	1.34723	1.62676	1.88819	2.45717	2.23767
MDA-MB-157	0.838956	1.05751	1.12714	1.05751	0.991488	0.956387	0.959707	0.959707	0.827979
SUM-159	0.419575	1.76174	1.35285	0.198884	1.12117	0.671752	0.998615	1.31494	1.54221
HS758T	1.12688	0.908358	0.976934	0.912776	0.95022	0.929375	0.832391	0.830662	0.909618
BT-20	1.15322	0.879446	0.986005	1.33207	1.78964	1.40997	1.65137	1.33855	1.86563
Figure 2b
	MCF10A	MCF10A	MCF10A	MCF10A	MCF10A	MCF10A	hMEC	hMEC	hMEC	hMEC	hMEC	hMEC	HCC-1187	HCC-1187	HCC-1187	HCC-1187	HCC-1187	HCC-1187	MDA-MB-157	MDA-MB-157	MDA-MB-157	MDA-MB-157	MDA-MB-157	MDA-MB-157	SUM-159	SUM-159	SUM-159	SUM-159	SUM-159	SUM-159	BT-20	BT-20	BT-20	BT-20	BT-20	BT-20	HS758T	HS758T	HS758T	HS758T	HS758T	HS758T
Pgl3-1	1	1	1	1	1	1	1	1	1	1	1	1	1	1	1	1	1	1	1	1	1	1	1	1	1	1	1	1	1	1	1	1	1	1	1	1	1	1	1	1	1	1
Pgl3-2	2.23583	2.18068	2.31128	1.28082	1.89133	1.35087	0.261324	0.379338	1.29628	3.22284	4.41895	7.10467	0.635433	0.59923	0.677887	0.815338	0.88028	0.831714	1.72081	1.80394	2.28445	1.62352	1.62391	2.13029	0.956151	0.979058	0.868452	1.09203	0.981823	0.808029	1.34297	1.63127	1.50416	2.21838	2.41725	1.52149	1.03587	1.21892	1.16444	0.976047	0.969876	1.0819
Pgl3-3	1.21757	1.4035	1.93546	0.714109	1.09512	0.600839	0.344584	0.563501	1.90247	2.6326	2.8649	4.1287	4.40926	3.95307	3.1177	2.79127	3.36722	3.0696	1.71726	1.66687	1.91695	1.71383	2.03421	2.30879	1.46603	1.30839	1.26706	1.42559	1.50573	1.23264	1.35295	1.50641	1.54645	2.11205	2.76024	2.58807	2.24081	3.034	2.77196	3.30853	3.0734	3.1511
Pgl3-4	1.04427	1.2332	1.63257	0.589493	1.04266	0.525457	0.402624	0.498175	1.3117	2.08271	2.42817	2.65701	3.15179	3.57401	2.91971	3.06958	3.40262	3.30916	1.52922	1.66416	1.85278	1.2112	1.30349	1.34638	3.03132	2.78149	2.57666	1.63983	1.73952	1.50215	1.53885	1.39422	2.06189	1.5231	1.48284	1.27142	1.3281	1.32818	1.50459	1.42326	1.16623	1.39557
Pgl3-5	0.916001	0.314016	1.09144	0.489643	0.957817	0.621737	1.20704	1.13836	2.51093	4.44249	5.62727	5.81863	2.3687	2.327	2.30456	1.76523	1.78956	1.88966	0.510943	0.551807	0.583467	0.434587	0.491467	0.492326	0.816015	0.858426	0.79004	1.13064	1.12993	1.1033	1.78904	2.07631	2.00051	2.62129	2.43666	2.13802	2.18869	2.70418	2.42141	3.93123	3.53806	3.58421
Figure 2c
Primer	1	1	1	2	2	2	3	3	3	4	4	4
IgG	1	1	1	1	1	1	1	1	1	1	1	1
H3K27Me3	24.2179	39.1697	41.7972	9.76306	21.0731	26.185	2.8317	27.2308	30.5726	8.80913	12.3634	16.0296
Figure 2d
Primer	1	1	1	2	2	2	3	3	3	4	4	4
IgG	1	1	1	1	1	1	1	1	1	1	1	1
EZH2	4.93939	2.81766	3.44499	2.3257	1.79067	2.46485	5.64771	1.27574	2.63414	3.78336	3.23739	3.93174
Figure 3a
	Ctrl	Ctrl	Ctrl	shRNA#1	shRNA#1	shRNA#1	shRNA#2	shRNA#2	shRNA#2
EZH2	0.951959	1.08628	0.967034	0.538289	0.525359	0.504258	0.363946	0.195719	0.251152
PTEN	1.09484	0.8469	1.0785	1.65749	1.85805	1.60085	2.13778	1.8374	1.49494
Figure 3b
	Ctrl	Ctrl	Ctrl	shRNA#1	shRNA#1	shRNA#1	shRNA#2	shRNA#2	shRNA#2
EZH2	0.88427	1.01213	1.11733	0.935814	0.74536	0.770578	0.31041	0.326058	0.353022
PTEN	0.947319	1.00732	1.04794	1.47122	1.33164	1.30803	1.40607	1.51963	1.6061
Figure 3c
	Ctrl	Ctrl	Ctrl	shRNA#1	shRNA#1	shRNA#1	shRNA#2	shRNA#2	shRNA#2
EZH2	0.968526	1.01196	1.02029	0.486393	0.473684	0.478846	0.157923	0.165706	0.158165
PTEN	0.968526	1.01196	1.02029	1.18003	1.14919	1.16172	1.07908	1.13226	1.08073
Figure 3g
ShCtrl	shEZH2#1
0.0328123	0.107266
0.0368569	0.101363
0.0399871	0.0932979
Figure 3h
ShCtrl	shEZH2#1	shEZH2#2
0.966	1.12938	1.12266
0.98707	1.84481	1.64402
1.04693	0.964743	1.15159
Figure 3i
Elapsed Time (days)	Ctrl	Ctrl	Ctrl	shRNA#1	shRNA#1	shRNA#1	shRNA#2	shRNA#2	shRNA#2
0	14.2846	13.1272	13.7681	7.58973	8.35986	5.78291	12.1595	10.5005	10.37
0.25	15.2199	13.6661	14.5526	7.72836	8.71705	6.0827	12.948	10.8416	10.8573
0.5	17.2205	16.1638	17.0655	9.10816	10.2874	6.90077	14.4194	12.1501	12.0368
0.75	19.4776	18.2768	18.8858	9.98722	11.5048	7.76801	15.2496	12.7206	13.2401
1	20.8275	19.641	20.4046	11.3171	12.7836	8.513	16.3683	13.6973	14.0914
1.25	22.139	20.9994	21.3591	12.0775	13.7372	9.18843	17.3757	14.3	14.7812
1.5	23.9083	22.2586	22.7635	12.5243	14.0342	9.59466	18.0742	15.3934	15.3767
1.75	26.0459	24.0519	25.1976	13.6957	15.5007	10.2218	19.0016	16.5093	16.316
2	27.5684	25.5201	26.5318	14.7731	16.9173	11.0515	19.9201	17.3568	16.9479
2.25	29.357	26.6036	28.0013	15.8741	17.9796	12.2941	20.735	18.1036	17.6332
2.5	30.3189	27.0741	28.7525	16.9984	19.3206	12.9896	21.9937	19.0251	18.9053
2.75	31.6737	28.5047	29.8931	17.6415	20.4405	14.111	22.6292	19.7545	19.5805
3	32.7109	29.969	31.5154	18.3189	21.5921	14.8786	23.6059	20.3993	20.4465
3.25	34.1058	31.091	32.5882	19.8096	22.6826	15.0638	24.0998	21.1326	21.4389
3.5	35.4854	32.1685	33.8864	20.7661	23.9647	15.6429	25.7181	22.1919	22.1692
3.75	36.8185	33.5459	35.1881	21.698	25.0733	16.7654	26.684	23.2609	23.0322
4	38.1479	34.5202	36.8716	22.4335	25.9698	17.698	27.8139	24.3329	23.6768
4.25	39.8501	35.6175	37.9302	23.1526	26.8517	18.2279	28.6067	25.1935	24.5686
4.5	40.5778	36.2655	38.8057	23.5837	27.7623	18.5372	29.579	25.7991	25.3635
4.75	41.9395	38.1679	39.6464	25.0059	28.6859	19.6683	30.8889	26.2944	26.3987
5	43.2702	39.0674	40.9696	25.9218	29.5047	20.3033	31.2847	27.1724	27.2981
5.25	44.217	40.0108	42.1766	26.667	30.2407	21.0287	32.2208	27.9308	28.2895
5.5	45.6844	41.564	43.208	27.4235	31.5624	21.7541	33.1771	28.6908	29.1185
5.75	46.7605	42.451	44.4917	28.1465	32.3977	22.097	33.4635	29.6059	29.8647
6	48.0664	43.8227	45.7705	28.932	33.5021	23.1833	34.4898	30.6202	30.8011
6.25	49.1785	45.1151	47.0159	30.101	34.18	23.7523	35.2059	31.1635	31.5632
6.5	50.4746	46.2945	48.188	30.6906	34.8556	24.4989	36.1235	32.3801	32.5581
6.75	51.9059	47.9262	49.5872	31.4863	36.1643	25.376	37.9809	33.606	33.6085
7	52.9203	48.5536	50.5323	32.2962	36.7979	25.5664	38.4111	34.3016	34.6587
7.25	54.1195	49.9596	51.4739	32.7068	37.5	26.268	39.1999	35.2664	35.8441
7.5	54.8014	50.9055	52.1793	33.6358	38.485	27.1383	40.1501	36.4174	36.6717
7.75	55.943	51.7186	53.3886	34.2721	38.8184	27.5939	41.3183	37.4344	37.6186
8	56.3986	52.442	54.439	34.6979	39.7048	28.032	41.5858	38.362	38.2467
8.25	57.234	53.5179	55.1518	35.2237	40.1214	28.3223	41.6444	39.5127	39.3158
8.5	57.6895	53.6742	55.2991	35.6006	40.4567	28.5911	42.0671	40.4393	39.5613
8.75	58.5197	55.3308	57.1898	36.7	41.7446	29.4884	43.0769	41.3321	40.7508
9	58.8475	56.048	57.5698	37.0896	42.1372	29.9199	43.5038	41.7749	41.1562
9.25	58.9802	56.5158	58.3724	37.3792	42.2765	30.1507	43.4414	42.3522	41.7366
9.5	59.4682	57.2176	58.8622	37.8965	42.926	31.0263	43.6849	42.8573	42.4358
9.75	59.4412	57.7771	59.3094	38.3072	43.3643	31.219	43.8715	43.0717	42.7052
10	59.4482	58.5845	59.8793	38.5944	43.3281	31.3672	43.9233	43.4598	43.1583
10.25	59.0855	58.7854	60.5777	38.9527	43.8263	31.7955	44.3882	43.9912	43.5067
10.5	58.7926	59.0827	61.1373	39.2223	44.1316	31.9238	43.6409	44.1782	43.6503
10.75	58.3281	59.5662	61.5183	39.6541	44.196	32.2777	43.9495	44.1103	44.1904
11	57.7832	60.1523	62.1077	39.8811	44.4129	32.4142	44.2687	44.2836	44.4881
11.25	57.8181	60.6349	62.3528	40.2687	44.4022	32.5538	43.742	44.2757	44.5705
11.5	61.0379	60.8405	62.6919	40.2467	44.636	32.7206	44.0395	44.5934	44.8875
11.75	62.4867	61.3212	62.7838	40.8404	45.0148	33.0929	43.2782	44.244	45.3015
12	62.7693	61.043	63.1984	40.6819	45.0236	32.8983	42.8742	43.8395	44.7787
12.25	63.0248	60.8249	63.4187	40.8535	45.0025	32.7698	42.7721	43.93	44.7447
12.5	53.7585	61.173	64.0366	41.1501	45.8672	33.0338	43.5659	44.5281	45.8478
Figure 3j
Elapsed Time (days)	Empty Vector	Empty Vector	Empty Vector	shRNA#1	shRNA#1	shRNA#1	shRNA#2	shRNA#2	shRNA#2
0	2.61397	3.46313	3.01061	3.49366	3.3515	3.64134	3.66676	4.02416	3.8782
0.25	3.0533	3.98127	3.50506	3.59686	3.41691	3.92469	4.24092	4.31926	4.36478
0.500695	3.48889	4.58409	4.09448	4.02893	3.76547	4.18179	4.70753	4.81799	4.86095
0.75	3.93485	5.21876	4.72404	4.78704	4.41382	5.21379	5.52332	5.89067	5.45694
1	4.6712	6.06114	5.57278	5.73497	5.25731	6.03172	6.49156	6.98449	6.91361
1.25	5.32086	7.13714	6.40769	6.90712	6.33711	7.25575	8.14911	8.52578	8.12168
1.50069	6.28633	8.22371	7.64485	8.36373	7.86009	8.62352	9.84203	10.0059	10.1004
1.75	7.57135	9.99157	8.99066	10.496	9.27525	10.6204	12.2434	12.2571	12.919
2	9.18939	11.8979	10.4101	12.4537	11.5836	13.033	15.0179	15.1353	15.3802
2.25	10.9879	14.2925	12.7012	15.0731	13.6629	15.7787	18.9215	17.8031	18.1466
2.50069	13.5973	17.0893	15.0609	18.2688	16.6932	19.1991	22.8374	21.2348	22.7685
2.75	16.4135	21.5152	18.3506	22.9054	20.9599	23.6175	27.99	26.5378	27.8462
3	19.7999	26.329	22.0569	28.3029	25.831	29.9902	34.2645	31.7569	33.1534
3.25	24.2251	32.2536	26.715	33.4331	30.6078	35.3742	40.8055	37.7527	40.437
3.50069	30.6161	39.021	32.3176	40.5926	37.128	42.1793	48.3103	44.4675	47.4858
3.75	36.2299	46.3877	38.8127	47.6964	42.6523	49.205	57.196	52.4974	55.0222
4	42.0827	54.6807	46.2141	57.178	50.8406	59.7881	66.453	61.5961	64.2595
4.25	48.8951	62.7727	53.7382	65.7574	57.0992	68.0015	73.6661	70.0974	72.1556
4.50069	56.8008	69.9326	61.6376	73.8976	63.4664	75.226	80.6411	76.6363	78.2862
4.75	64.6157	76.5311	69.2618	80.5233	70.8784	81.7479	85.4485	82.7879	82.191
5	72.0102	82.61	77.0314	85.3952	75.4649	85.7844	87.7425	86.448	85.3351
5.25	77.693	86.6793	83.1474	88.4981	79.7568	89.0126	89.3332	88.8488	87.2006
5.50069	82.9824	89.5938	87.5434	90.877	82.8381	91.1152	91.0454	90.645	88.3056
5.75	86.1291	92.0866	90.9085	93.3803	86.6326	93.4398	93.1414	92.2689	89.9522
6	88.5875	93.9815	93.3398	95.1227	88.8095	94.9859	94.5936	93.1866	91.0125
6.25	91.6067	95.7158	94.9257	96.5074	90.9378	96.3676	95.4891	93.9058	92.2975
6.50069	93.1641	96.7669	96.1678	97.5129	92.4823	97.5982	96.4515	94.7091	93.3755
Figure 4a
DMSO 7d	1 uM 7d	DMSO 11d	1uM 11d
0.997347	1.22835	1.02006	1.50553
0.977391	1.46477	1.05695	1.63756
1.02585	1.49159	0.927515	1.52489
Figure 4b
DMSO 7d	1 uM 7d	DMSO 11d	1 uM 11d
1.03324	1.45818	0.927741	1.74612
0.971888	1.48111	1.04587	1.63614
0.995823	1.64217	1.03061	1.39133
Figure 4c
DMSO 7d	1uM 7d	DMSO 11d	1 uM 11d
1.21834	2.50296	0.697711	2.78476
0.767645	2.76178	2.02599	2.73488
1.06923	2.20606	0.707435	2.564
Figured 4e
DMSO 7d	1 uM 7d	DMSO 11d	1 uM 11d
0.943596	0.865073	0.957124	1.01849
1.00636	0.871696	1.04916	1.02443
1.05308	0.690867	0.995845	0.964359
Figure 4f
DMSO 7d	1uM 7d	DMSO 11d	1 uM 11d
0.949247	1.2266	1.03825	1.58649
1.03329	1.21977	1.05966	1.29365
1.01953	1.22194	0.908934	1.42712
Figure 5a
	Ctrl shRNA						NOTCH2 shRNA#1						NOTCH2 shRNA#2
NOTCH2**	0.957642	0.892853	0.962304	1.1863	1.008	1.01636	0.816103	0.807799	0.763812	0.820724	0.89113	0.759016	0.670483	0.722603	0.644844	0.722546	0.803561	0.615637
NOTCH2-SEC22B	1.10025	0.910983	1.1714	0.85702			0.561648	0.38548	0.734059	0.679216			0.546326	0.625301	0.403943	0.645224
HEY-1	1.01552	0.999575	1.01545	1.24224			0.372721	0.801385	0.0670209	0.393739			0.236069	0.277852	0.0392633	0.1481
HES-1	0.993807	1.01807	0.977754	1.02403			0.800912	0.597555	0.749975	0.457207			0.754296	0.713436	0.677895	0.693997
PTEN	1.22186	0.822542	1.0408	0.964735			1.31222	1.20533	1.97453	1.72314			1.37758	1.48578	1.56361	1.45433
EZH2	1.11761	0.905178	1.01853	0.983868			0.513902	0.342908	0.70846	0.424173			0.646401	0.777611	0.695388	0.534138
**NOTCH2 mRNA levels re-measured in remaininng cDNA from these lines to address reviewer comments
Figure 5c
	Ctrl	Ctrl	Ctrl	NOTCH2 shRNA#2	NOTCH2 shRNA#2	NOTCH2 shRNA#2			Ctrl	Ctrl	Ctrl	NOTCH2 shRNA#2	NOTCH2 shRNA#2	NOTCH2 shRNA#2			Ctrl	Ctrl	Ctrl	NOTCH2 shRNA#2	NOTCH2 shRNA#2	NOTCH2 shRNA#2			Ctrl	Ctrl	Ctrl	NOTCH2 shRNA#2	NOTCH2 shRNA#2	NOTCH2 shRNA#2			Ctrl	Ctrl	Ctrl	NOTCH2 shRNA#2	NOTCH2 shRNA#2	NOTCH2 shRNA#2			Ctrl	Ctrl	Ctrl	NOTCH2 shRNA#2	NOTCH2 shRNA#2	NOTCH2 shRNA#2			Ctrl
IgG	1.02269	0.926103	1.0512	1.31831	0.586531	1.09515		IgG	1.02269	0.926103	1.0512	1.31831	0.586531	1.09515		IgG	1.02269	0.926103	1.0512	1.31831	0.586531	1.09515		IgG	1.02269	0.926103	1.0512	1.31831	0.586531	1.09515		IgG	1.02269	0.926103	1.0512	1.31831	0.586531	1.09515		IgG	1.02269	0.926103	1.0512	1.31831	0.586531	1.09515		IgG	1.02269
HES1	1.19808	1.49292	1.84487	0.411493	1.04483	0.770752		HES1	1.19808	1.49292	1.84487	0.411493	1.04483	0.770752		HES1	1.19808	1.49292	1.84487	0.411493	1.04483	0.770752		HES1	1.19808	1.49292	1.84487	0.411493	1.04483	0.770752		HES1	1.19808	1.49292	1.84487	0.411493	1.04483	0.770752		HES1	1.19808	1.49292	1.84487	0.411493	1.04483	0.770752		HES1	1.19808
EZH2	1.93186	1.74707	2.40599	1.44445	1.33198	0.979078		EZH2	1.93186	1.74707	2.40599	1.44445	1.33198	0.979078		EZH2	1.93186	1.74707	2.40599	1.44445	1.33198	0.979078		EZH2	1.93186	1.74707	2.40599	1.44445	1.33198	0.979078		EZH2	1.93186	1.74707	2.40599	1.44445	1.33198	0.979078		EZH2	1.93186	1.74707	2.40599	1.44445	1.33198	0.979078		EZH2	1.93186
Figure 5d
	HCC-1954 DMSO 6d	HCC-1954 DMSO 6d	HCC-1954 DMSO 6d	HCC-1954 1 uM CompE 6d	HCC-1954 1 uM CompE 6d	HCC-1954 1 uM CompE 6d	HCC-2218 DMSO 6d	HCC-2218 DMSO 6d	HCC-2218 DMSO 6d	HCC-2218 1 uM CompE 6d	HCC-2218 1 uM CompE 6d	HCC-2218 1 uM CompE 6d
HEY1	0.930239	1.03402	1.03962	0.579474	0.645751	0.730803	0.891509	1.10257	1.01734	0.819721	0.809588	0.814714
HES1	1.08348	1.01691	0.907612	0.69229	0.654588	0.649858	1.10304	0.994001	0.912055	1.47882	1.28777	1.28011
PTEN	1.00297	1.07892	0.924108	1.50009	1.36046	1.44708	1.07477	0.961221	0.967967	1.59363	1.45012	1.56671
Supplementary Figure 1b
	Normal	Normal	Normal	Normal	Normal	Normal	Normal	Normal	Tumor	Tumor	Tumor	Tumor
PTEN1	1.07371	1.52961	1.77259	1.89729	1.31049	1.53575	2.17725	1.63396	0.73035	0.704953	0.458188	1.52216
PTEN2	0.521371	0.661884	0.686763	0.722868	0.525382	0.681742	0.8304	0.68706	0.265294	0.277793	0.178547	0.669571
PTEN3	0.773577	1.07972	1.20764	1.31589	0.884646	0.973742	1.59095	1.17486	0.487475	0.460353	0.352568	1.08292
PTEN4	0.233032	0.378396	0.371223	0.406977	0.220832	0.301775	0.409706	0.298895	0.134515	0.095627	0.096063	0.293719
PTEN5	0.123153	0.192279	0.223894	0.28876	0.139091	0.140502	0.261364	0.196872	0.092264	0.059668	0.049792	0.169625
PTEN6	0.079644	0.129419	0.122968	0.155039	0.106131	0.107515	0.145202	0.120355	0.0503	0.039515	0.038224	0.124094
PTEN7	0.205009	0.279791	0.306259	0.437985	0.19776	0.262678	0.44581	0.290925	0.114683	0.07745	0.074437	0.274971
Supplementary Figure 1c
	Normal	Normal	Normal	Normal	Normal	Normal	Normal	Normal	Tumor	Tumor	Tumor	Tumor
ATAD1	0.391582	0.46221	0.382824	0.385659	0.364537	0.390963	0.494472	0.424033	0.213558	0.255269	0.198665	0.386566
CNN2	0.88788	0.676675	1.28768	1.58915	1.2327	1.13868	1.25031	1.52795	0.409295	0.676897	0.224316	1.05971
DKK3	0.314888	0.232954	0.295819	0.290698	0.253792	0.31277	0.51017	0.37063	0.022419	0.152134	0.195145	0.290148
ECE1	0.898942	0.862792	1.42109	1.08527	1.13712	0.982295	1.40022	1.22587	0.549271	1.0515	0.481323	1.40878
MAP3K12	0.045721	0.045605	0.075405	0.05814	0.054714	0.056201	0.048662	0.066953	0.022419	0.010669	0.008047	0.091954
MCM6	0.156338	0.21693	0.196052	0.184109	0.134477	0.144168	0.19151	0.196872	0.319905	0.189673	0.232363	0.166946
STMN1	0.313413	0.627373	0.539434	0.430233	0.398816	0.39585	0.392438	0.502144	1.08245	0.896602	0.759958	0.42674
ATAD2	0.175511	0.218163	0.199533	0.261628	0.184576	0.17349	0.221335	0.207234	0.995356	0.399104	0.345024	0.302646
MELK	0.018436	0.039442	0.039442	0.023256	0.019117	0.015883	0.013343	0.020723	0.23339	0.173867	0.113164	0.074992
MLF1	0.195422	0.199675	0.212293	0.468992	0.249177	0.273674	0.618483	0.369036	0.086515	0.323235	0.155412	0.260686
[truncated: 4,375 more columns]
